# Supplementary material for: Knowledge and coping style about depression in medical students: A cross-sectional study in China
Source: PLoS One. 2023 Oct 27;18(10):e0293511. doi: 10.1371/journal.pone.0293511 (PMC10610079; doi:10.1371/journal.pone.0293511)
Supplement: S3 File — (XLSX) [file pone.0293511.s003.xlsx]

## Sheet: data1
id	specialty	grade	gender	residence	one	relationship	q1	q2	q3	q4	q5	q6	q7	q8	q9	q10	q12	q11	q13	q14	q15	q16	q17	q18	sds1	sds2	sds3	sds4	sds5	sds6	sds7	sds8	sds9	sds10	sds11	sds12	sds13	sds14	sds15	sds16	sds17	sds18	sds19	sds20	no	searchbook	friend	school	doctor
7	8	4	2	2	2	1	1	1	1	0	0	0	1	2	1	1	1	1	1	4	0	1	1	0	4	4	4	4	4	4	4	2	4	4	2	2	2	2	2	2	2	2	2	2	0	0	0	1	1
1252	2	2	2	3	2	1	1	1	1	0	0	1	2	2	1	1	1	2	0	2	1	1	1	1	4	3	4	3	3	4	4	3	1	2	2	2	1	1	1	1	1	2	2	1	1	1	1	0	0
1267	2	2	2	2	2	2	1	3	1	0	0	0	2	2	1	1	1	1	1	3	0	1	1	0	4	4	4	3	4	4	4	3	2	4	2	2	2	2	2	2	2	2	2	2	0	1	0	1	0
515	8	2	2	2	1	1	2	2	1	0	0	0	2	2	1	1	1	1	1	3	0	2	1	0	3	3	3	3	2	4	1	4	2	4	1	2	1	1	3	1	1	1	1	2	1	0	0	0	0
337	10	1	2	1	2	1	1	4	1	0	0	0	2	2	1	1	1	1	1	1	0	1	1	0	3	3	2	3	3	4	1	1	2	3	1	1	2	1	2	1	1	1	1	1	0	0	0	0	1
441	3	3	2	2	1	2	1	3	1	1	0	0	1	2	1	1	2	1	1	3	1	2	1	0	3	3	3	2	3	2	2	3	3	3	1	1	1	2	1	1	2	1	2	2	0	1	0	0	1
403	3	1	2	2	2	1	1	1	1	0	0	0	2	2	1	1	1	1	1	2	1	2	1	0	3	3	3	3	2	3	1	1	2	3	1	1	1	2	1	1	2	2	1	1	1	0	0	0	0
15	8	3	2	2	2	2	1	1	1	0	0	0	1	2	1	1	1	1	1	5	1	1	1	0	4	4	3	4	4	4	1	4	3	4	3	4	4	2	3	3	2	2	1	1	0	0	1	1	0
814	6	2	2	1	2	2	1	2	1	0	0	1	2	2	1	1	2	1	1	2	0	1	1	1	3	3	3	3	4	3	1	3	2	3	2	2	2	2	1	2	2	2	1	2	1	1	0	1	1
1427	2	2	2	1	1	2	1	1	1	0	0	0	1	2	1	1	1	1	1	1	1	1	0	0	4	4	4	2	4	4	1	3	3	3	2	4	2	1	4	2	2	2	1	2	1	0	0	0	0
287	1	4	1	3	2	1	1	2	1	1	1	0	2	1	1	1	1	1	1	5	1	1	1	0	4	3	2	3	3	2	2	4	3	3	1	1	1	3	2	2	3	2	3	2	1	0	0	0	0
826	7	2	1	3	2	1	2	4	1	0	0	1	2	1	1	1	1	1	1	2	1	1	1	1	4	3	4	3	1	1	1	1	1	3	1	1	1	2	1	1	2	1	1	2	1	0	0	0	0
1261	2	2	2	3	2	1	1	1	1	0	0	0	2	2	1	1	2	1	1	2	0	1	1	0	3	2	4	3	3	4	3	1	1	4	2	1	4	3	3	1	1	1	2	1	1	0	0	0	0
948	2	1	2	3	2	1	1	1	1	0	0	0	2	2	1	1	1	1	1	1	0	2	1	0	4	2	2	4	3	4	1	1	2	2	2	2	2	2	2	2	1	1	1	2	1	0	0	0	0
1728	12	4	2	3	2	1	1	2	1	0	0	1	2	2	1	1	1	1	1	6	1	2	1	1	3	3	2	2	2	3	1	4	1	4	3	2	3	1	3	1	1	1	1	1	0	1	1	1	1
487	12	3	2	3	2	1	2	3	1	0	0	0	2	2	1	1	1	1	0	4	0	2	1	0	3	2	3	2	3	3	3	2	2	3	2	1	2	2	3	1	2	2	2	2	0	0	0	1	0
651	5	4	2	1	2	2	1	2	1	0	1	0	1	2	1	1	1	1	1	2	0	1	1	0	3	3	4	2	3	2	3	1	2	3	2	1	3	1	3	1	2	2	2	2	0	0	0	0	1
1678	5	3	2	2	1	1	1	2	1	0	0	0	1	2	1	2	1	1	1	2	1	1	1	0	3	2	3	3	3	2	2	1	2	4	1	2	2	2	2	2	2	1	2	2	0	0	0	0	1
1680	5	3	2	3	2	2	1	2	1	1	1	1	2	1	1	2	1	1	1	1	1	2	0	1	3	3	3	3	3	3	1	2	3	4	1	1	1	1	4	4	4	1	1	3	1	0	0	0	0
1820	5	4	2	2	1	2	1	1	1	0	0	0	1	2	1	1	1	2	1	4	0	1	1	0	3	3	3	3	2	3	1	3	1	3	1	1	3	2	4	1	1	2	1	2	0	0	0	1	1
1381	7	1	2	3	2	1	1	2	1	1	1	0	2	1	1	1	1	2	0	1	0	1	1	0	2	1	3	2	2	3	2	2	1	4	1	2	1	1	2	2	2	2	1	2	0	0	1	0	0
1402	7	1	2	3	2	1	1	4	1	0	0	0	2	1	2	1	1	1	0	2	0	2	1	0	2	2	2	1	3	1	2	1	3	2	2	3	1	1	1	1	1	1	1	1	0	0	1	1	1
1897	1	4	2	3	2	2	1	2	1	0	0	0	2	2	1	1	1	1	0	2	1	2	1	0	2	2	2	2	2	2	1	3	2	2	4	2	1	1	1	1	1	1	1	1	0	0	0	0	1
6	8	4	2	1	1	1	1	2	1	0	0	0	1	2	1	2	1	1	0	2	0	1	1	0	2	2	1	2	2	1	1	2	1	1	1	1	1	1	1	1	1	1	1	1	0	0	1	1	1
392	11	2	1	3	2	2	1	3	1	0	0	0	2	2	2	2	1	1	0	1	1	2	0	0	3	2	2	2	1	1	1	3	2	3	2	1	2	1	3	1	1	1	1	2	1	0	0	0	0
408	3	1	2	3	2	2	1	1	1	0	0	0	2	2	2	1	1	1	0	1	0	2	1	0	3	2	3	2	2	3	1	3	2	2	3	3	2	1	2	2	2	1	1	1	0	1	0	0	0
424	3	1	2	3	2	2	1	2	1	1	0	0	1	2	1	1	1	1	1	2	0	1	1	0	2	2	3	2	2	4	1	3	3	3	3	2	1	2	2	2	2	2	2	2	0	1	0	1	1
839	4	2	2	3	2	1	1	1	1	0	0	0	1	2	1	1	2	1	0	1	0	2	0	0	3	2	3	2	3	3	1	1	1	3	1	1	2	2	4	1	2	1	2	1	0	0	0	1	0
958	2	1	2	1	1	1	1	2	1	0	0	0	1	1	1	1	1	1	1	8	0	2	1	0	1	1	2	1	2	2	2	2	1	1	1	1	1	1	1	1	1	1	1	1	1	1	1	1	1
1206	2	2	2	2	2	1	1	1	1	0	0	0	2	2	1	2	2	1	1	5	1	1	1	0	2	2	2	1	4	3	3	2	1	4	2	1	4	2	4	1	1	1	1	2	0	0	1	0	1
1368	2	2	1	3	2	1	1	2	1	0	1	0	1	2	1	1	1	1	1	3	0	2	1	0	2	2	2	3	3	2	1	2	2	3	1	1	3	2	2	1	1	2	2	2	1	1	0	0	0
1371	5	1	2	2	2	1	1	4	1	0	0	0	2	2	1	2	2	1	0	3	0	1	1	0	2	2	1	2	3	1	1	2	3	3	2	1	1	2	2	1	1	1	2	2	0	1	0	1	1
1803	1	3	2	2	2	1	1	2	1	0	1	0	1	2	1	1	1	1	0	3	1	1	1	0	1	1	1	1	2	1	1	3	1	3	1	1	1	1	1	1	1	1	1	1	0	0	1	1	0
319	10	1	1	3	1	1	1	2	1	0	0	0	2	2	1	1	2	1	1	2	0	2	1	0	2	1	1	1	1	1	2	1	2	2	1	1	1	1	1	1	1	1	1	1	0	0	0	1	1
797	1	4	2	1	2	1	1	4	1	1	1	0	2	2	1	1	2	1	1	1	1	2	1	0	3	3	3	4	3	2	2	1	2	3	2	2	2	2	4	2	2	2	2	2	1	0	0	0	0
905	2	1	2	3	2	1	1	2	1	0	0	0	1	2	1	1	1	1	1	6	1	1	1	0	2	2	2	3	2	2	1	4	1	3	2	1	2	2	3	1	2	2	1	2	0	1	1	1	1
929	7	1	2	1	1	1	1	3	1	0	0	0	2	2	1	2	1	1	1	4	0	1	1	0	3	1	1	1	2	1	4	1	2	1	1	1	1	1	2	1	1	1	2	2	0	1	0	0	0
1102	2	3	2	3	2	2	1	1	1	0	0	0	2	2	2	1	1	1	1	3	0	2	1	0	3	2	3	3	3	1	4	1	1	3	2	2	4	2	2	2	1	2	1	2	0	0	1	0	1
1250	2	2	2	3	2	1	1	1	1	0	0	0	1	2	1	1	1	1	1	6	1	2	1	0	2	2	2	3	3	3	1	2	2	3	1	2	2	2	2	2	2	2	2	2	0	0	1	1	1
1473	10	2	2	3	2	1	1	2	1	0	0	0	2	2	1	1	1	1	1	3	1	1	1	0	2	2	2	2	1	1	1	1	1	1	1	1	1	1	1	1	1	1	1	1	0	0	1	1	1
1655	1	1	2	1	1	1	1	1	1	0	0	0	1	2	1	1	2	2	1	3	0	2	1	0	2	3	1	1	3	3	3	1	2	3	2	2	2	2	3	1	2	1	1	2	0	0	1	0	0
1739	12	3	2	1	2	2	1	2	1	0	0	1	2	2	1	1	1	1	1	3	0	2	1	1	3	3	3	3	3	3	2	2	2	3	2	2	2	3	2	2	2	2	3	3	0	0	0	1	1
1870	2	4	2	3	2	1	1	2	1	0	0	0	1	2	1	1	1	1	1	1	0	1	1	0	3	3	3	3	2	2	2	2	2	2	2	2	2	2	2	2	2	2	2	2	1	0	0	0	0
59	1	3	1	1	2	1	1	2	1	1	1	0	2	2	1	1	1	1	1	4	0	2	1	0	2	2	2	2	2	3	2	2	2	3	2	2	1	3	2	1	2	2	2	2	0	0	1	1	0
70	4	4	2	1	2	1	1	1	1	0	0	0	1	2	1	1	1	2	1	1	0	1	1	0	2	2	2	3	2	1	2	2	2	2	2	2	2	2	1	1	2	2	1	2	0	0	0	0	1
118	11	1	1	1	2	1	2	3	1	0	0	0	2	1	1	2	1	1	0	2	0	2	1	0	2	2	1	3	2	2	1	4	2	2	1	2	3	1	3	2	1	1	2	2	0	1	0	0	1
202	12	2	1	3	2	1	1	4	1	0	0	0	2	1	1	1	1	1	1	8	1	1	1	0	2	2	2	2	2	4	2	2	2	3	2	2	1	2	3	2	2	2	2	2	0	1	1	1	1
523	3	1	2	3	2	1	1	4	1	0	1	0	1	2	1	1	1	1	0	3	0	2	1	0	3	2	2	2	2	3	2	2	3	3	2	2	2	3	2	2	2	2	2	2	0	1	1	1	1
748	9	1	1	1	2	1	1	2	2	1	1	0	2	1	1	1	1	2	0	1	0	1	0	0	2	2	2	1	1	1	1	1	1	1	1	1	1	1	1	1	1	1	1	1	0	0	0	0	1
885	7	1	2	3	2	1	1	2	1	0	1	0	2	2	2	1	2	1	1	3	0	1	1	0	2	1	1	1	1	1	2	2	1	1	1	1	1	1	1	1	1	1	1	1	0	0	0	1	1
1494	4	1	1	3	1	2	1	2	1	0	0	0	2	1	1	2	1	1	1	1	0	1	1	0	3	2	3	2	2	3	1	1	4	4	3	3	1	3	4	1	2	1	1	3	1	0	0	0	0
1829	1	1	2	1	1	1	1	1	1	0	0	0	2	2	1	1	1	1	0	2	0	2	0	0	2	2	2	3	3	1	1	2	2	2	2	1	2	3	2	1	1	2	1	2	0	1	1	0	0
1887	4	2	2	2	2	1	1	1	1	0	0	1	1	1	1	1	1	1	1	8	1	1	1	1	4	4	3	3	3	2	3	3	3	2	3	2	2	2	3	3	3	3	3	3	0	1	1	1	1
46	8	3	2	3	2	2	1	3	1	0	0	0	2	2	1	1	1	2	1	1	0	1	1	0	3	3	2	2	2	3	2	1	2	3	2	2	3	2	3	2	2	1	2	2	0	1	0	1	0
128	11	1	2	3	2	1	1	2	2	1	1	0	2	2	1	2	2	1	0	3	0	1	0	0	2	1	1	1	1	2	1	1	1	1	1	1	1	1	1	1	1	1	1	1	1	0	0	0	0
340	4	2	2	3	2	1	1	4	2	0	0	0	1	2	1	2	1	1	0	3	0	1	1	0	2	3	2	2	3	2	3	3	2	3	2	3	2	2	2	3	2	2	2	3	1	1	1	0	0
452	3	1	2	2	2	2	1	2	1	0	0	0	2	2	1	1	1	2	1	2	0	1	1	0	3	1	2	1	2	4	2	2	2	2	2	2	2	3	2	1	2	2	1	2	0	1	0	1	0
646	5	4	2	3	2	2	1	2	1	0	0	0	1	2	1	2	1	1	0	3	0	2	1	0	2	2	2	3	1	3	1	2	2	2	2	2	2	1	3	1	1	1	2	3	0	1	0	0	0
737	9	1	1	3	2	1	1	1	1	0	0	0	2	1	1	1	1	1	1	5	0	2	0	0	3	3	2	3	3	2	1	1	2	3	2	2	1	2	3	2	2	2	2	3	0	1	1	1	1
764	3	4	1	3	2	1	1	1	1	0	0	0	2	1	1	1	1	1	1	3	0	1	1	0	1	1	1	2	2	1	1	2	1	1	1	1	1	1	1	1	1	2	1	1	0	1	1	1	1
1044	2	1	1	3	1	1	1	1	1	0	0	0	2	2	1	1	1	1	1	4	0	2	1	0	3	3	1	4	3	2	1	1	2	2	1	1	4	2	4	2	2	1	1	2	0	1	0	1	1
1093	7	1	1	3	1	1	1	1	1	0	0	1	2	1	1	1	1	1	1	3	0	2	1	1	2	1	1	2	1	1	1	1	1	1	1	1	1	1	1	1	1	1	1	1	0	0	1	1	1
1302	7	1	2	3	2	1	1	2	1	0	0	0	2	2	1	1	1	1	1	3	0	1	1	0	3	3	2	1	2	2	1	3	2	3	2	3	1	1	3	2	2	2	1	3	1	0	0	0	0
1483	4	1	2	3	2	1	1	2	1	0	1	0	2	2	1	2	1	1	0	6	0	2	1	0	2	2	2	1	1	1	1	2	1	1	1	2	1	1	1	1	1	1	2	1	0	0	1	1	1
1588	1	2	1	2	2	2	1	1	1	1	1	0	2	1	1	1	1	1	1	2	1	1	1	0	3	3	3	3	2	3	3	2	3	2	3	2	3	2	3	2	3	2	3	2	1	1	1	0	0
1671	1	2	1	2	1	1	1	2	2	1	1	1	1	1	1	1	1	2	1	2	0	2	0	1	3	3	3	3	3	3	3	3	3	3	3	3	3	3	3	3	3	3	2	2	0	0	1	0	0
1695	5	3	2	3	2	1	1	3	1	1	1	0	1	2	1	2	1	2	1	2	0	1	1	0	1	1	1	2	1	1	1	2	1	1	1	1	1	1	1	1	1	1	1	1	0	0	1	1	1
1702	5	1	1	2	2	1	1	2	1	0	0	0	1	2	1	1	1	1	1	3	0	2	1	0	3	2	2	2	2	1	1	2	3	3	2	1	2	2	2	1	2	2	2	3	0	1	1	0	0
1824	5	4	2	3	2	1	1	1	1	1	0	0	2	2	1	2	2	1	1	4	1	1	1	0	2	1	1	2	1	1	1	1	1	1	1	1	1	1	1	1	1	1	1	1	0	1	0	0	1
1831	1	1	2	3	2	1	1	2	1	0	1	0	1	2	1	1	1	1	0	1	0	1	1	0	3	3	3	1	1	2	1	1	1	2	2	2	1	2	1	2	1	2	1	2	0	0	0	1	0
1863	2	4	2	3	2	1	1	2	1	0	0	0	1	2	1	1	1	1	0	3	1	1	0	0	3	2	3	3	2	3	2	2	2	2	3	2	2	2	2	2	3	2	2	2	1	1	0	0	0
1866	2	4	2	3	2	1	1	4	1	0	0	0	1	2	1	1	1	1	1	3	0	2	1	0	2	2	2	2	2	2	3	2	2	2	2	2	2	2	3	1	2	1	2	2	0	0	0	0	1
12	8	3	1	1	1	2	1	4	1	0	0	0	1	2	1	1	1	1	1	7	1	1	1	0	2	1	1	1	1	1	1	1	1	1	1	1	1	1	1	1	1	1	1	1	0	0	1	1	1
94	11	4	1	3	2	1	1	2	2	0	1	0	2	1	1	1	1	1	1	1	1	1	0	0	2	1	1	1	1	1	1	1	1	1	1	1	1	1	1	1	1	1	1	1	1	0	0	0	0
151	11	1	2	2	2	1	1	2	1	0	0	0	1	2	1	2	1	1	1	3	0	2	1	0	2	2	2	2	2	2	1	2	3	3	2	2	1	2	3	2	2	2	2	2	1	0	0	0	0
154	11	1	2	2	1	1	1	1	1	1	1	0	2	2	1	2	1	1	1	4	0	2	0	0	2	1	1	1	1	1	1	1	1	1	1	1	1	1	1	1	1	1	1	1	0	1	1	1	0
198	2	3	2	2	2	1	1	2	1	1	0	1	2	2	2	1	1	1	1	2	0	1	1	1	3	3	3	3	2	3	3	2	3	2	3	2	3	3	2	3	3	2	2	3	1	1	0	0	1
239	4	2	1	2	1	2	1	2	1	0	0	0	1	1	1	1	2	1	1	5	0	2	1	0	3	3	2	2	2	4	2	1	2	2	3	2	1	3	2	2	1	3	3	2	0	1	1	1	1
415	12	3	2	2	2	1	1	2	1	0	1	1	2	2	1	1	1	1	1	1	1	2	1	1	2	2	2	2	2	2	1	2	2	2	1	2	1	2	2	2	2	2	2	2	1	0	0	0	0
593	8	4	2	2	2	1	1	3	1	1	1	1	2	2	1	1	1	1	1	4	0	1	1	1	3	2	2	2	2	2	2	2	2	2	2	2	2	2	2	2	2	2	2	2	0	1	1	1	1
665	5	4	2	3	2	2	1	2	1	0	0	0	1	2	1	1	1	1	1	5	1	2	1	0	2	2	2	2	2	2	1	2	2	2	2	2	2	2	1	2	2	2	1	2	0	1	1	1	0
695	11	2	2	2	2	1	1	3	1	1	1	0	2	2	1	1	1	1	0	7	0	1	1	0	1	1	1	1	2	1	1	1	1	1	1	1	1	1	1	1	1	1	1	1	1	1	1	1	1
851	10	3	1	1	2	1	1	2	1	1	0	0	2	1	1	1	1	1	0	3	0	1	1	0	3	3	2	2	2	2	2	2	2	3	2	2	2	2	2	1	2	3	3	3	0	1	1	0	0
1024	2	2	2	2	1	1	1	1	1	1	1	0	1	2	1	1	1	1	1	3	0	1	1	0	2	1	1	1	1	1	1	1	1	1	1	1	1	1	1	1	1	1	1	1	0	0	0	0	1
1176	2	1	2	1	2	1	1	2	1	0	1	0	2	2	1	1	1	1	1	6	0	2	1	0	2	2	2	1	1	1	1	1	1	1	1	1	2	1	2	1	1	1	1	1	0	1	1	1	1
1318	2	2	2	3	2	1	1	2	1	0	0	0	2	2	2	2	1	1	0	2	0	1	0	0	1	1	2	1	1	1	1	1	1	1	1	1	1	1	1	1	1	1	1	1	1	1	1	0	0
1411	10	3	2	3	2	2	1	2	1	0	0	0	1	2	1	1	1	1	1	2	0	1	1	0	3	2	3	3	3	1	1	3	1	3	1	1	4	3	3	1	3	3	1	2	1	1	1	0	0
1431	2	3	2	3	2	1	1	2	1	0	1	0	2	2	1	2	1	1	0	3	0	1	1	0	2	2	1	1	3	1	3	4	2	2	2	2	2	2	2	2	2	2	2	2	0	0	0	0	1
1453	4	3	1	3	2	1	1	1	1	0	0	0	2	1	1	2	2	1	1	8	0	1	1	0	3	3	3	3	3	3	3	3	2	2	4	4	2	2	3	3	2	2	3	2	1	1	1	1	1
1496	8	1	1	1	2	1	1	2	1	0	0	1	2	2	1	2	1	1	1	8	1	2	1	1	1	1	1	1	2	1	1	1	1	1	1	1	1	1	1	1	1	1	1	1	1	1	1	1	1
1524	1	2	2	3	2	1	2	3	1	0	0	0	2	2	1	1	1	1	1	3	0	2	1	0	2	3	3	2	3	2	1	1	2	3	2	2	2	2	3	2	2	2	3	1	1	0	0	0	0
1549	1	2	2	1	2	1	1	2	1	0	1	1	1	2	1	2	1	1	1	7	1	2	1	1	2	2	3	2	2	3	1	1	3	3	2	2	2	2	3	2	2	2	2	2	0	1	1	1	1
1564	1	2	1	2	2	2	1	2	1	1	0	0	2	2	1	1	1	1	1	3	0	2	1	0	3	2	2	2	2	1	1	1	2	3	2	2	2	2	3	2	1	2	1	1	0	0	0	1	0
1567	1	2	2	3	2	1	2	3	1	0	0	1	2	2	1	1	1	2	1	8	1	1	0	1	3	3	2	2	3	2	2	2	2	2	2	2	3	2	2	2	2	2	3	2	1	1	1	1	0
1699	5	1	2	3	2	1	1	2	1	0	0	0	1	2	1	1	1	1	1	2	0	2	1	0	2	1	3	2	2	1	1	2	2	3	3	2	2	2	2	1	1	2	1	2	1	1	0	0	0
3	8	4	2	2	2	1	1	2	1	0	0	0	2	2	1	1	2	1	1	3	0	1	1	0	1	1	1	1	1	1	1	1	1	1	1	1	1	1	1	1	1	1	1	1	0	0	1	1	1
8	8	3	2	1	2	1	1	2	1	0	0	1	2	2	1	1	1	2	1	5	0	1	1	1	1	1	1	1	1	1	1	1	1	1	1	1	1	1	1	1	1	1	1	1	0	0	0	1	0
11	8	3	1	3	2	1	1	4	1	1	1	0	2	1	1	1	1	1	1	1	0	1	0	0	4	4	4	4	4	4	4	4	4	4	4	4	4	4	4	4	4	4	4	4	1	0	0	0	1
13	8	3	2	1	2	1	1	2	1	0	0	1	1	2	1	1	1	2	1	5	1	1	1	1	1	1	1	1	1	1	1	1	1	1	1	1	1	1	1	1	1	1	1	1	0	0	1	1	1
14	8	3	1	2	2	1	1	2	1	0	0	1	2	1	1	2	1	1	0	3	0	1	0	1	2	2	2	2	2	2	2	2	2	2	2	2	2	2	2	2	2	2	2	2	0	1	1	1	0
19	8	3	2	2	2	1	1	4	1	0	1	0	1	2	1	1	1	1	1	4	0	1	1	0	1	1	1	1	1	1	1	1	1	1	1	1	1	1	1	1	1	1	1	1	0	1	1	1	1
31	8	3	1	3	2	1	1	2	1	0	1	0	2	2	1	1	1	1	1	3	0	1	0	0	3	2	2	3	2	2	1	2	2	2	3	2	2	3	2	2	2	2	1	2	1	1	0	0	0
32	8	2	2	2	2	1	1	4	1	0	0	0	2	2	1	1	1	1	0	3	0	1	1	0	1	1	1	1	1	1	1	1	1	1	1	1	1	1	1	1	1	1	1	1	0	0	1	0	1
34	8	2	1	3	1	1	1	1	2	1	1	0	1	1	2	1	1	1	0	1	0	1	0	0	1	1	1	1	1	1	1	1	1	1	1	1	1	1	1	1	1	1	1	1	1	0	0	0	0
35	8	3	1	2	1	1	1	4	1	0	1	0	1	2	1	1	1	1	1	3	0	1	1	0	1	1	1	1	1	1	1	1	1	1	1	1	1	1	1	1	1	1	1	1	0	0	1	1	1
55	1	3	1	2	2	1	1	2	1	1	0	0	2	1	1	1	1	1	1	8	0	1	0	0	2	2	2	2	2	2	2	2	2	2	2	2	2	2	2	2	2	2	2	2	1	0	0	0	0
63	1	2	1	1	2	1	1	4	1	0	0	1	1	1	1	1	1	1	1	8	1	1	1	1	2	2	2	2	2	2	2	2	2	2	2	2	2	2	2	2	2	2	2	2	0	1	0	0	0
66	4	3	1	2	2	1	1	2	1	1	1	0	1	1	1	1	1	1	1	3	1	1	1	0	2	2	2	2	2	1	2	2	2	2	2	2	2	2	2	2	2	2	2	1	0	1	1	1	1
87	6	4	1	3	2	1	1	3	2	0	0	1	2	2	1	1	1	1	0	2	0	1	0	1	2	2	2	2	2	2	2	2	2	2	2	2	2	2	2	2	2	2	2	2	0	0	0	1	1
92	6	4	1	1	2	1	1	2	1	0	0	0	2	2	1	1	1	1	1	1	0	2	1	0	1	1	1	1	1	1	1	1	1	1	1	1	1	1	1	1	1	1	1	1	1	0	0	0	0
153	11	1	2	3	2	1	1	2	1	0	0	0	2	2	1	1	1	1	0	3	0	2	1	0	2	2	2	2	2	2	2	2	2	1	1	2	2	2	2	2	2	2	2	2	0	1	1	1	0
166	1	3	1	2	2	1	1	2	1	0	1	0	2	2	1	1	1	1	1	4	0	1	0	0	4	4	4	4	4	4	4	4	4	4	4	4	4	4	4	4	4	4	4	4	1	1	1	1	1
172	9	4	2	3	2	2	1	2	2	0	1	0	1	2	1	2	1	1	0	3	1	1	1	0	1	1	1	1	1	1	1	1	1	1	1	1	1	1	1	1	1	1	1	1	1	0	0	1	0
186	4	2	2	1	2	2	1	2	1	0	0	0	1	2	1	1	1	1	1	5	1	1	1	0	2	2	2	2	2	2	2	2	2	2	2	2	2	2	2	2	2	2	2	2	0	1	1	1	1
234	12	2	1	2	2	1	1	2	1	0	0	1	2	2	1	1	1	1	1	4	0	1	0	1	2	2	2	2	2	2	1	3	2	2	2	2	2	2	2	2	2	2	2	2	0	0	0	1	1
235	4	2	2	2	2	1	1	1	1	1	1	0	2	2	1	1	1	1	1	1	0	1	1	0	1	1	1	1	1	1	1	1	1	1	1	1	1	1	1	1	1	1	1	1	0	0	1	0	0
243	12	2	2	3	2	1	1	2	1	0	0	1	1	2	1	1	1	1	1	2	1	1	1	1	3	2	1	3	1	1	4	2	1	2	1	3	2	2	3	2	2	2	1	2	0	0	0	1	0
245	11	1	1	1	1	1	1	2	1	1	0	1	1	1	1	1	1	1	1	2	0	1	1	1	2	2	2	2	3	1	2	2	3	3	3	3	1	2	2	2	3	3	1	2	1	1	1	0	0
264	2	3	2	3	2	2	1	4	1	1	1	0	2	2	1	1	1	1	1	3	1	1	0	0	2	2	2	2	2	2	2	2	2	2	2	2	2	2	2	2	2	2	2	2	0	1	1	1	1
324	4	2	1	2	1	1	2	4	1	0	1	0	2	2	2	2	1	2	1	1	0	2	1	0	3	3	3	3	3	3	3	3	3	3	3	3	3	3	3	3	3	3	3	3	0	1	0	0	0
350	3	1	1	2	1	1	1	4	1	1	0	0	2	1	1	2	1	1	0	2	0	1	1	0	3	1	2	1	3	2	2	2	2	3	2	3	2	3	2	2	2	1	2	2	0	0	1	1	1
379	11	2	2	1	2	1	1	3	2	1	1	0	1	2	1	1	1	1	1	2	1	1	0	0	2	3	2	2	3	2	3	3	2	2	3	2	3	2	3	2	2	2	2	3	1	0	1	0	0
389	3	2	2	1	1	1	1	2	1	0	0	1	1	2	1	1	1	1	1	1	0	1	0	1	1	1	1	1	1	1	1	1	1	1	1	1	1	1	1	1	1	1	1	1	0	0	1	0	0
393	3	2	2	3	2	1	1	3	1	0	0	0	1	2	1	1	1	1	1	2	1	1	1	0	2	2	2	2	2	2	2	2	2	2	2	2	2	2	2	2	2	2	2	2	0	1	0	1	0
400	11	2	1	3	2	1	1	3	1	1	0	1	2	2	1	1	2	2	1	6	1	1	1	1	1	1	1	1	1	1	1	1	1	1	1	1	1	1	1	1	1	1	1	1	0	1	1	1	1
401	3	4	1	3	1	1	1	2	1	1	1	0	2	1	2	2	1	1	0	2	0	1	1	0	1	1	1	1	1	1	1	1	1	1	1	1	1	1	1	1	1	1	1	1	0	0	1	1	1
435	3	3	2	1	2	1	1	2	1	0	0	1	1	2	1	1	1	1	1	3	1	2	1	1	2	2	2	2	2	2	2	2	2	2	2	2	2	2	2	2	2	2	2	2	1	1	1	0	0
437	3	2	2	3	2	2	1	3	1	1	0	1	2	2	1	1	2	1	1	3	1	1	0	1	1	1	1	1	1	1	1	1	1	1	1	1	1	1	1	1	1	1	1	1	1	0	1	1	0
500	3	3	2	1	2	1	1	2	1	0	0	0	1	2	1	1	1	1	0	3	0	2	0	0	2	2	3	1	3	1	2	4	1	2	3	2	1	2	4	1	2	1	2	3	1	0	0	0	0
517	8	2	2	3	2	1	1	1	1	1	0	0	2	2	1	1	1	1	1	4	0	2	1	0	2	2	2	3	3	2	1	1	2	3	2	2	2	3	2	2	2	2	2	2	0	1	1	1	0
525	7	3	2	1	2	1	1	2	1	0	0	1	2	2	1	1	1	1	1	4	0	1	1	1	2	2	2	2	2	2	2	2	2	2	2	2	2	2	2	2	2	2	2	2	0	0	1	1	1
549	7	3	2	3	2	1	1	1	1	0	0	0	2	1	1	1	1	2	1	1	0	1	1	0	2	2	2	2	1	2	3	2	3	2	2	2	2	3	2	2	2	2	2	2	0	0	1	1	0
567	7	3	2	1	1	1	1	2	1	0	1	0	1	2	1	1	1	2	1	4	0	1	1	0	1	1	1	1	1	1	1	1	1	1	1	1	1	1	1	1	1	1	1	1	0	1	1	1	1
584	3	1	2	3	1	2	1	2	1	1	0	0	1	2	1	1	1	1	0	1	0	1	1	0	2	2	2	2	2	2	1	3	2	3	1	3	1	2	2	2	2	2	3	3	0	1	0	0	0
591	8	4	2	2	2	1	1	2	1	0	1	1	1	2	1	1	1	1	1	4	0	1	1	1	1	1	1	1	1	1	1	1	1	1	1	1	1	1	1	1	1	1	1	1	0	1	1	1	1
604	8	4	2	3	2	1	1	3	1	0	0	0	1	2	1	1	1	1	1	5	0	1	1	0	1	1	1	1	1	1	1	1	1	1	1	1	1	1	1	1	1	1	1	1	0	1	1	1	0
626	10	2	2	3	2	1	1	2	1	0	0	1	2	2	1	2	1	1	1	5	1	1	0	1	1	1	1	1	1	1	1	1	1	1	1	1	1	1	1	1	1	1	1	1	0	1	1	1	0
627	10	2	2	2	2	1	1	2	1	0	0	0	1	2	1	1	1	1	1	2	1	1	1	0	1	1	1	1	1	1	1	1	1	1	1	1	1	1	1	1	1	1	1	1	1	1	1	0	0
633	10	2	1	3	1	1	1	2	1	1	1	1	2	2	1	1	1	1	0	4	1	1	1	1	2	2	2	2	2	2	2	2	2	2	2	2	2	2	2	2	2	2	2	2	0	0	0	1	1
654	5	4	1	3	2	2	1	1	1	1	0	0	1	1	1	1	1	1	1	3	0	2	1	0	3	2	2	3	3	1	1	2	3	2	2	1	3	2	3	2	3	2	2	2	1	1	0	0	0
673	10	2	2	2	2	1	2	4	1	0	0	0	2	2	1	1	2	2	1	3	0	1	1	0	2	2	2	2	2	1	4	4	1	2	2	2	2	2	4	2	2	2	1	3	0	0	0	1	1
685	11	2	1	1	2	1	1	2	1	1	1	0	1	2	1	1	1	1	0	8	0	1	0	0	1	1	1	1	1	1	1	1	1	1	1	1	1	1	1	1	1	1	1	1	1	0	1	1	1
692	5	4	2	1	2	1	1	4	1	0	0	0	1	2	1	1	1	2	1	5	0	1	1	0	2	2	2	2	2	2	2	2	2	2	2	2	2	2	2	2	2	2	2	2	0	1	1	1	1
694	11	2	1	2	1	1	1	2	1	0	0	0	1	2	1	1	2	1	1	5	1	1	1	0	2	2	2	2	2	2	2	2	2	2	2	2	2	2	2	2	2	2	2	2	0	1	1	1	1
698	11	2	1	3	2	1	1	2	1	1	0	0	2	2	1	1	1	1	1	3	0	1	1	0	1	1	1	1	1	1	1	1	1	1	1	1	1	1	1	1	1	1	1	1	1	1	1	0	0
700	11	2	1	1	2	1	1	2	1	1	0	0	1	1	1	1	1	1	1	2	1	2	1	0	1	1	1	1	1	1	1	1	1	1	1	1	1	1	1	1	1	1	1	1	0	1	1	0	1
701	11	2	2	1	2	1	1	2	1	0	0	0	1	2	1	2	2	1	1	1	1	2	1	0	2	3	2	1	2	2	2	2	2	2	2	2	2	2	2	2	2	2	2	2	0	1	1	1	1
706	11	2	1	3	2	1	1	4	1	0	1	0	1	2	1	1	1	1	1	4	0	1	0	0	2	2	1	1	2	1	2	1	2	1	2	1	2	1	2	1	2	2	1	1	1	1	1	0	0
714	11	2	1	3	2	1	1	1	2	1	1	0	1	1	1	1	1	1	0	1	0	1	0	0	3	3	3	3	3	3	3	3	3	3	3	3	3	3	3	3	3	3	3	3	1	0	0	0	0
765	11	4	1	3	2	2	1	1	1	0	0	0	2	1	1	2	2	1	1	2	0	2	1	0	4	4	4	4	4	4	4	4	4	4	4	4	4	4	4	4	4	4	4	4	1	0	0	0	0
768	3	4	2	1	2	1	1	1	1	0	0	1	1	2	1	1	1	1	1	8	1	2	1	1	2	2	2	2	2	2	2	2	2	2	2	2	2	2	2	2	2	2	2	2	0	0	1	1	1
810	1	4	2	2	2	1	1	1	1	0	1	0	1	2	1	1	1	1	1	3	0	1	1	0	1	1	1	1	1	1	1	1	1	1	1	1	1	1	1	1	1	1	1	1	0	0	0	0	1
821	7	2	1	1	2	1	1	2	1	1	0	1	2	1	1	1	2	1	0	4	1	1	0	1	2	2	2	2	2	2	2	2	2	2	2	2	2	2	2	2	2	2	2	2	1	0	0	0	0
829	7	2	2	3	2	1	1	3	1	0	1	1	1	2	1	1	1	1	1	8	0	2	1	1	1	1	1	1	1	1	1	1	1	1	1	1	1	1	1	1	1	1	1	1	1	1	1	1	1
835	7	2	1	1	1	1	1	2	1	0	0	0	2	1	1	2	1	1	0	5	0	1	1	0	1	1	1	1	1	1	1	1	1	1	1	1	1	1	1	1	1	1	1	1	0	1	1	1	1
863	7	4	2	3	2	1	1	4	1	0	1	0	2	2	2	1	2	1	0	2	0	1	1	0	2	2	2	2	2	2	2	2	2	2	2	2	2	2	2	2	2	2	2	2	0	1	0	0	1
866	2	3	2	3	2	1	1	2	1	0	1	0	2	2	2	2	1	1	1	4	0	1	0	0	1	1	1	1	1	1	1	1	1	1	1	1	1	1	1	1	1	1	1	1	0	1	1	1	1
876	2	3	2	3	2	1	1	2	1	0	0	1	2	2	1	1	1	1	1	5	0	2	0	1	2	2	2	2	2	2	2	2	2	2	2	2	2	2	2	2	2	2	2	2	0	0	0	1	1
883	2	2	1	2	1	2	1	4	1	0	0	0	1	1	1	1	1	1	1	1	0	2	1	0	2	2	2	2	2	2	2	2	2	2	2	2	2	2	2	2	2	2	2	2	0	0	0	0	1
886	2	2	2	3	2	1	2	4	1	0	0	0	1	2	1	1	1	1	1	4	1	1	0	0	2	2	2	2	2	2	2	2	2	2	2	2	2	2	2	2	2	2	2	2	0	0	1	1	1
898	2	2	1	3	2	1	1	2	1	0	0	1	2	2	1	2	2	1	1	1	0	2	0	1	2	2	2	2	2	2	2	2	2	2	2	2	2	2	2	2	2	2	2	2	0	1	1	1	1
906	2	3	2	3	2	1	1	2	1	0	0	0	2	2	1	1	1	1	1	8	1	1	0	0	2	2	2	2	2	2	2	2	2	2	2	2	2	2	2	2	2	2	2	2	0	1	1	0	1
910	2	1	1	2	1	1	1	2	2	0	1	0	1	2	1	2	1	1	1	1	0	2	0	0	1	1	1	1	1	1	1	1	1	1	1	1	1	1	1	1	1	1	1	1	0	0	0	1	0
917	7	1	2	3	2	1	1	2	1	0	0	0	2	2	1	1	1	1	1	2	0	2	1	0	3	2	1	1	2	2	1	1	1	3	2	1	2	2	2	1	2	1	1	3	0	1	1	0	0
936	2	2	2	3	2	2	2	1	2	0	0	0	2	2	2	2	2	2	0	1	0	2	1	0	4	4	4	4	4	4	4	4	4	4	4	4	4	4	4	4	4	4	4	4	0	0	1	0	0
951	2	1	1	2	2	1	1	4	1	1	1	1	2	2	1	2	1	1	0	2	0	2	1	1	1	1	1	1	1	1	1	1	1	1	1	1	1	1	1	1	1	1	1	1	0	0	1	1	0
962	2	2	2	1	1	1	2	4	2	0	1	0	2	2	1	2	1	1	1	4	1	1	1	0	1	1	1	1	1	1	1	1	1	1	1	1	1	1	1	1	1	1	1	1	0	0	0	1	1
997	7	1	2	3	2	1	2	3	1	0	0	1	1	1	1	1	1	1	1	5	1	1	0	1	1	1	1	1	1	1	1	1	1	1	1	1	1	1	1	1	1	1	1	1	0	1	0	1	1
1000	2	2	2	3	2	1	1	2	2	1	1	0	1	2	1	2	1	1	0	2	0	2	0	0	2	2	2	2	2	2	2	2	2	2	2	2	2	2	2	2	2	2	2	2	0	0	0	1	0
1003	7	1	1	3	2	1	1	1	1	0	0	0	2	1	1	1	1	1	0	2	0	2	1	0	2	2	2	1	3	2	3	1	3	3	2	3	2	1	3	3	2	2	1	3	0	0	1	1	1
1018	2	2	1	1	1	1	1	1	1	0	0	0	2	1	1	1	1	1	0	4	0	1	1	0	2	2	2	2	2	2	2	2	2	2	2	2	2	2	2	2	2	2	2	2	0	0	1	1	1
1037	2	2	2	3	2	1	1	2	1	0	0	1	1	2	1	1	1	1	0	5	1	2	0	1	2	2	2	2	2	2	2	2	2	2	2	2	2	2	2	2	2	2	2	2	0	1	1	1	1
1094	7	1	2	1	2	1	1	1	1	0	0	0	2	2	1	2	1	1	0	3	0	2	1	0	2	2	2	1	3	1	1	3	2	3	1	1	2	2	2	1	3	2	3	3	0	1	0	0	0
1099	2	2	2	2	2	1	1	2	1	0	0	0	2	2	1	1	1	2	0	1	1	2	0	0	3	3	3	3	3	3	3	3	3	3	3	3	3	3	3	3	3	3	3	3	0	1	0	0	0
1106	7	1	1	3	1	2	1	3	1	0	0	0	2	1	1	1	1	1	0	1	0	2	1	0	1	1	2	1	1	1	1	1	1	1	1	1	2	1	1	1	1	1	1	1	0	0	0	1	1
1107	2	2	2	3	2	1	1	1	1	0	0	0	2	2	1	1	1	1	1	8	1	1	1	0	2	2	2	2	2	2	2	2	2	2	2	2	2	2	2	2	2	2	2	2	0	1	1	1	1
1112	2	2	2	1	2	1	1	4	1	1	1	0	1	2	1	1	1	1	0	5	0	1	1	0	1	1	1	1	1	1	1	1	1	1	1	1	1	1	1	1	1	1	1	1	0	0	1	1	1
1122	2	2	2	3	2	1	1	1	1	0	0	1	1	2	1	1	1	1	1	3	1	1	1	1	3	3	3	3	3	3	3	3	3	3	3	3	3	3	3	3	3	3	3	3	1	1	1	0	0
1125	2	1	1	1	2	1	1	2	1	1	1	0	1	1	1	1	1	1	0	3	0	2	0	0	2	2	2	2	2	2	2	2	2	2	2	2	2	2	2	2	2	2	2	2	1	0	0	0	0
1133	2	2	2	1	1	1	1	2	1	0	1	0	1	2	1	1	2	1	0	3	0	1	1	0	1	1	1	1	1	1	1	1	1	1	1	1	1	1	1	1	1	1	1	1	0	0	0	1	1
1152	2	2	2	3	2	1	1	3	1	0	0	0	1	2	1	1	1	1	1	8	1	1	1	0	1	1	1	1	1	1	1	1	1	1	1	1	1	1	1	1	1	1	1	1	0	1	1	1	1
1171	2	2	2	3	1	1	1	2	2	0	0	1	2	2	1	1	1	1	1	3	0	1	1	1	2	2	2	2	2	2	2	2	2	2	2	2	2	2	2	2	2	2	2	2	0	1	1	1	1
1224	2	2	2	3	2	1	1	3	1	0	0	0	2	2	1	1	2	1	1	2	0	1	1	0	1	1	1	1	1	1	1	1	1	1	1	1	1	1	1	1	1	1	1	1	1	0	0	0	0
1277	2	3	2	1	1	1	1	1	1	0	0	1	2	2	1	2	1	1	1	8	1	2	0	1	2	2	2	2	2	2	2	2	2	2	2	2	2	2	2	2	2	2	2	2	0	0	0	0	1
1281	2	2	2	3	2	1	2	4	1	0	1	1	2	1	2	2	1	1	0	8	0	2	1	1	1	1	1	1	1	1	1	1	1	1	1	1	1	1	1	1	1	1	1	1	0	0	1	1	1
1282	2	2	1	3	1	1	1	1	1	1	1	0	1	1	1	1	1	1	0	1	0	1	0	0	1	1	1	1	1	1	1	1	1	1	1	1	1	1	1	1	1	1	1	1	1	0	0	0	0
1286	2	2	1	2	2	1	1	2	1	1	0	0	1	2	1	1	1	1	0	1	0	1	0	0	1	1	1	1	1	1	1	1	1	1	1	1	1	1	1	1	1	1	1	1	1	0	0	0	0
1308	2	2	2	3	2	1	1	2	1	0	0	1	2	2	1	1	1	1	1	8	1	1	0	1	1	1	1	1	1	1	1	1	1	1	1	1	1	1	1	1	1	1	1	1	1	1	1	1	1
1331	2	2	2	2	2	2	1	2	2	0	0	0	1	2	1	1	1	1	0	1	0	1	1	0	2	2	2	2	2	2	2	2	2	2	2	2	2	2	2	2	2	2	2	2	1	0	0	0	1
1342	5	2	1	3	2	1	2	3	1	0	1	0	2	2	1	1	2	1	0	1	0	2	1	0	1	1	1	1	1	1	1	1	1	1	1	1	1	1	1	1	1	1	1	1	1	0	0	0	0
1361	5	2	1	1	1	1	1	1	1	0	0	1	1	1	1	1	1	2	1	2	0	2	1	1	1	1	1	1	1	1	1	1	1	1	1	1	1	1	1	1	1	1	1	1	0	1	0	0	0
1370	5	2	1	1	1	1	1	1	1	0	1	0	2	1	2	1	1	1	1	3	1	1	1	0	1	1	1	1	1	1	1	1	1	1	1	1	1	1	1	1	1	1	1	1	0	0	1	0	0
1401	2	2	1	3	1	1	1	1	1	0	0	0	1	1	1	1	1	1	0	4	0	2	1	0	2	2	2	2	2	2	2	2	2	2	2	2	2	2	2	2	2	2	2	2	0	1	1	1	1
1408	5	2	2	1	2	1	1	3	1	1	0	1	2	2	1	1	1	1	1	8	0	1	0	1	2	2	2	2	2	2	2	2	2	2	2	2	2	2	2	2	2	2	2	2	1	0	0	0	0
1418	2	2	2	3	2	1	2	2	1	0	0	0	1	1	2	1	1	1	1	1	1	2	1	0	2	2	2	2	2	2	2	2	2	2	2	2	2	2	2	2	2	2	2	2	1	0	0	0	0
1440	4	3	2	3	2	1	1	4	1	0	0	0	1	2	1	2	1	1	1	6	0	1	1	0	1	1	1	1	1	1	1	1	1	1	1	1	1	1	1	1	1	1	1	1	0	1	1	1	1
1447	4	3	1	2	2	1	1	2	1	0	1	1	1	1	1	1	1	1	1	7	0	1	1	1	2	2	2	2	2	2	2	2	2	2	2	2	2	2	2	2	2	2	2	2	0	1	1	1	1
1448	1	3	1	3	2	1	1	2	2	0	0	1	2	2	1	2	1	1	1	5	1	2	1	1	3	3	3	3	3	3	3	3	3	3	3	3	3	3	3	3	3	3	3	3	0	0	1	1	1
1471	1	4	2	3	2	1	1	4	2	0	1	0	2	2	1	2	1	2	1	5	0	1	1	0	2	2	2	2	2	2	2	2	2	2	2	2	2	2	2	2	2	2	2	2	0	1	1	1	1
1474	1	3	1	1	2	2	1	2	1	0	0	0	2	2	1	1	1	1	1	7	1	1	0	0	2	2	2	2	2	2	2	2	2	2	2	2	1	3	2	2	2	2	2	2	0	1	1	1	1
1481	1	4	2	3	2	1	1	2	1	0	0	0	1	2	1	1	2	1	1	2	1	2	1	0	1	1	1	1	1	1	1	1	1	1	1	1	1	1	1	1	1	1	1	1	0	0	1	0	0
1482	7	1	2	1	2	1	1	1	1	1	1	0	2	2	1	1	2	2	0	3	0	2	1	0	2	2	2	2	2	2	2	2	2	2	2	2	2	2	2	2	2	2	2	2	0	0	0	1	1
1495	4	1	1	3	2	1	1	2	1	0	0	0	2	1	1	1	1	2	0	1	0	1	1	0	1	1	1	1	1	1	1	1	1	1	1	1	1	1	1	1	1	1	1	1	0	0	0	0	1
1507	8	1	1	3	2	1	1	4	1	0	0	0	2	2	1	1	1	1	1	1	1	2	1	0	4	4	4	4	4	4	4	4	4	4	4	4	4	4	4	4	4	4	4	4	1	0	0	0	0
1509	1	1	1	2	2	1	1	3	1	0	0	0	2	1	1	1	1	1	1	6	0	2	0	0	2	2	2	2	2	2	2	2	2	2	2	2	2	2	2	2	2	2	2	2	0	1	1	1	1
1514	2	4	1	3	2	1	1	4	1	1	1	0	1	1	1	1	1	1	0	4	0	1	1	0	2	2	2	2	2	2	2	2	2	2	2	2	2	2	2	2	2	2	2	2	0	1	0	0	0
1515	1	3	1	3	2	1	1	4	1	0	0	1	1	2	1	1	1	1	1	8	1	1	1	1	2	2	2	2	2	2	2	2	2	2	2	2	2	2	2	2	2	2	2	2	0	1	1	1	1
1529	1	2	2	1	1	1	1	2	1	0	0	0	1	2	1	2	2	2	1	2	0	1	1	0	1	1	1	1	1	1	1	1	1	1	1	1	1	1	1	1	1	1	1	1	1	0	0	1	0
1537	1	3	1	3	2	1	1	2	1	0	0	1	1	2	1	1	1	1	1	8	1	1	1	1	3	3	3	3	3	3	3	3	3	3	3	3	3	3	3	3	3	3	3	3	1	1	1	1	1
1538	1	3	1	3	2	2	1	2	1	1	1	0	2	2	1	1	1	1	0	8	0	2	0	0	2	2	2	2	2	2	2	2	2	2	2	2	2	2	2	2	2	2	2	2	0	0	1	1	0
1542	1	2	1	3	2	1	1	3	1	1	0	0	1	2	1	1	2	1	1	1	1	2	1	0	3	3	2	3	2	2	2	3	2	2	2	3	2	2	2	3	2	2	3	3	0	0	0	1	0
1551	1	2	2	1	1	1	1	4	1	0	0	1	1	2	1	1	1	1	1	5	1	1	1	1	1	1	1	1	1	1	1	1	1	1	1	1	1	1	1	1	1	1	1	1	1	1	1	1	1
1558	1	2	1	2	1	1	1	2	1	1	1	0	1	2	1	1	1	1	0	4	0	1	0	0	1	1	1	1	1	1	1	1	1	1	1	1	1	1	1	1	1	1	1	1	0	1	1	1	1
1563	1	2	1	2	2	1	2	3	1	0	0	0	1	2	1	1	1	1	1	6	1	1	0	0	2	2	2	2	2	2	2	2	2	2	2	2	2	2	2	2	2	2	2	2	0	0	1	1	1
1571	1	2	2	1	2	1	1	2	1	0	0	0	1	2	1	1	1	1	1	6	0	1	0	0	2	2	2	2	2	2	2	2	2	2	2	2	2	2	2	2	2	2	2	2	0	1	1	1	1
1573	1	3	2	2	2	1	1	3	1	1	0	0	1	2	1	1	1	1	0	6	0	1	0	0	3	3	3	3	3	3	3	3	3	3	3	3	3	3	3	3	3	3	3	3	0	1	0	1	0
1581	1	2	1	1	2	1	2	2	1	0	0	0	2	1	1	2	1	1	1	3	0	1	1	0	1	1	1	1	1	1	1	1	1	1	1	1	1	1	1	1	1	1	1	1	0	1	1	1	1
1582	1	2	1	2	2	1	2	2	1	1	1	0	2	2	1	2	2	1	1	4	1	2	0	0	1	1	1	1	1	1	1	1	1	1	1	1	1	1	1	1	1	1	1	1	0	1	1	1	1
1595	1	2	1	3	2	1	1	1	1	1	1	0	1	2	1	1	1	1	0	5	1	1	1	0	1	1	1	1	1	1	1	1	1	1	1	1	1	1	1	1	1	1	1	1	0	0	1	1	1
1607	2	4	2	3	2	1	1	4	1	1	0	0	2	2	1	1	1	1	1	2	0	1	1	0	1	1	1	1	1	1	1	1	1	1	1	1	1	1	1	1	1	1	1	1	1	0	0	0	1
1610	2	4	2	3	2	1	1	1	1	0	1	0	1	2	1	1	2	1	0	1	0	1	0	0	4	4	4	4	4	4	4	4	4	4	4	4	4	4	4	4	4	4	4	4	1	0	0	0	0
1611	1	3	1	3	2	1	1	2	1	1	1	0	1	2	1	1	1	1	1	5	0	1	1	0	1	1	1	1	1	1	1	1	1	1	1	1	1	1	1	1	1	1	1	1	0	0	1	1	1
1619	2	4	2	3	2	2	1	1	1	0	0	1	1	2	1	1	1	1	1	8	1	1	1	1	1	1	1	1	1	1	1	1	1	1	1	1	1	1	1	1	1	1	1	1	1	1	1	1	1
1635	1	1	1	3	2	1	2	3	1	0	0	0	2	2	1	2	1	1	0	2	0	2	0	0	1	1	1	1	1	1	1	1	1	1	1	1	1	1	1	1	1	1	1	1	0	1	0	1	0
1683	5	3	2	1	1	1	1	4	1	0	0	1	2	2	1	2	1	1	1	2	0	1	1	1	2	2	2	2	2	2	2	2	2	2	2	2	2	2	2	2	2	2	2	2	1	0	0	0	0
1690	5	1	1	2	1	1	1	4	1	0	0	0	2	2	2	2	2	1	1	3	0	2	1	0	1	1	1	1	1	1	1	1	1	1	1	1	1	1	1	1	1	1	1	1	0	1	1	1	1
1698	8	2	1	3	2	1	1	2	2	0	0	1	2	2	2	1	1	1	0	1	1	2	0	1	1	1	1	1	1	1	1	1	1	1	1	1	1	1	1	1	1	1	1	1	0	1	0	0	0
1703	8	2	1	2	2	1	1	3	1	0	0	0	1	2	1	1	1	1	1	2	1	1	1	0	1	1	1	1	1	1	1	1	1	1	1	1	1	1	1	1	1	1	1	1	0	0	1	1	1
1708	8	2	1	1	1	1	1	2	1	1	0	0	1	1	1	1	1	1	1	8	1	1	1	0	1	1	1	1	1	1	1	1	1	1	1	1	1	1	1	1	1	1	1	1	1	1	1	1	1
1718	8	2	1	2	2	1	2	1	2	0	0	0	2	2	2	2	2	2	0	1	0	2	0	0	1	1	1	1	1	1	1	1	1	1	1	1	1	1	1	1	1	1	1	1	0	0	1	0	0
1738	12	3	1	3	2	1	1	2	1	0	0	0	2	2	2	1	1	1	0	2	0	1	0	0	2	2	3	3	2	2	3	3	2	2	3	3	2	2	3	3	2	2	2	2	0	0	1	1	0
1742	1	4	1	1	1	1	1	4	1	1	1	1	2	2	1	1	1	1	0	8	1	1	1	1	1	1	1	1	1	1	1	1	1	1	1	1	1	1	1	1	1	1	1	1	1	1	1	1	1
1743	1	3	2	1	2	1	1	2	1	1	1	0	1	2	1	1	1	1	1	6	0	2	0	0	2	2	2	2	2	2	2	2	2	2	2	2	2	2	2	2	2	2	2	2	0	0	1	1	1
1754	1	3	2	3	2	1	1	3	1	0	0	0	1	2	1	1	1	1	1	7	0	1	1	0	1	1	1	1	1	1	1	1	1	1	1	1	1	1	1	1	1	1	1	1	0	1	1	1	1
1764	1	3	2	1	2	1	1	3	1	0	1	0	1	2	1	1	1	1	1	1	0	1	1	0	1	1	1	2	2	1	1	2	1	2	1	1	1	1	1	1	2	2	2	2	1	0	0	0	0
1810	5	4	1	2	1	1	1	2	1	0	0	0	2	2	2	1	1	1	0	3	0	1	1	0	1	1	1	1	1	1	1	1	1	1	1	1	1	1	1	1	1	1	1	1	0	0	0	0	1
1816	5	4	2	3	2	1	1	2	1	0	0	1	2	2	1	1	1	2	1	8	0	1	0	1	2	2	2	2	2	2	2	2	2	2	2	2	2	2	2	2	2	2	2	2	1	1	1	1	1
1822	5	4	2	3	2	1	1	2	1	0	0	0	2	1	1	1	1	1	0	1	0	1	1	0	3	1	3	3	2	1	1	2	1	2	2	2	2	1	2	2	2	2	2	2	0	1	0	0	0
1864	2	3	2	3	2	1	1	1	1	0	0	1	1	2	1	1	1	1	1	4	1	2	1	1	2	2	2	2	2	2	2	2	2	2	2	2	2	2	2	2	2	2	2	2	1	1	1	1	1
1871	2	4	2	3	2	2	1	2	1	0	0	0	1	2	1	1	1	2	1	4	0	1	1	0	2	1	1	3	2	2	1	4	1	3	2	2	2	2	3	2	1	1	2	3	0	1	0	0	1
1878	2	4	2	1	1	1	1	2	1	1	1	1	1	2	1	1	1	1	1	8	1	2	0	1	2	2	2	2	2	2	2	2	2	2	2	2	2	2	2	2	2	2	2	2	0	1	1	1	1
1884	2	4	2	3	2	1	2	2	1	1	1	0	1	2	1	1	1	1	1	3	0	1	1	0	2	2	2	2	2	2	2	2	2	2	2	2	2	2	2	2	2	2	2	2	0	0	0	1	1
1886	2	4	2	2	2	1	1	1	1	1	0	0	2	2	1	1	1	1	0	2	0	2	1	0	2	2	2	2	2	2	2	2	2	2	2	2	2	2	2	2	2	2	2	2	0	0	1	0	0
1893	1	4	1	1	1	1	1	2	1	0	0	1	1	2	1	2	1	1	1	7	1	1	0	1	2	2	2	2	2	2	2	2	2	2	2	2	2	2	2	2	2	2	2	2	1	1	1	1	1
1903	1	4	1	1	1	1	1	2	1	0	1	0	1	1	1	1	1	1	1	3	0	1	1	0	1	1	1	1	1	1	1	1	1	1	1	1	1	1	1	1	1	1	1	1	1	1	1	1	1
125	11	1	2	1	1	1	1	2	1	0	0	1	2	2	1	2	1	1	1	4	0	1	1	1	2	2	2	3	2	2	1	1	3	3	3	2	2	3	3	2	2	2	1	2	1	1	0	1	0
184	6	4	2	3	2	1	1	3	2	0	0	0	2	2	1	1	1	1	0	4	1	1	1	0	3	3	3	1	2	2	1	4	2	2	2	2	4	2	4	2	2	2	2	2	0	0	1	1	1
278	9	4	2	3	2	1	1	2	1	0	0	0	2	2	1	1	1	1	1	3	0	1	0	0	2	3	2	1	2	2	1	1	2	3	2	1	2	2	4	1	2	2	2	2	0	0	0	0	1
289	11	1	2	3	2	1	1	2	1	0	0	0	2	2	2	2	1	2	1	2	0	2	1	0	2	1	2	1	2	2	1	1	3	2	1	2	1	3	3	1	2	1	1	3	0	1	0	0	0
443	3	2	1	1	1	1	2	4	1	0	1	0	2	2	1	1	1	2	0	3	1	1	1	0	2	2	1	1	2	3	1	1	2	3	3	2	4	1	1	1	1	2	1	3	0	0	0	1	1
472	3	1	1	1	2	1	1	3	1	0	0	0	1	2	1	1	1	2	0	3	0	1	1	0	3	2	2	2	3	1	1	2	3	2	2	4	2	2	3	3	2	1	1	2	1	0	0	0	0
478	3	1	1	1	2	1	1	4	1	1	1	1	2	2	1	2	1	1	1	8	0	2	1	1	2	2	2	2	2	2	2	1	2	2	2	2	2	2	2	2	2	2	2	2	0	1	1	1	1
540	8	4	2	3	2	1	1	2	1	0	0	0	1	2	1	1	1	1	1	2	1	2	1	0	2	3	2	2	2	2	1	3	2	4	3	2	1	3	3	2	3	2	2	3	0	1	0	0	0
704	11	2	1	2	2	2	1	2	1	0	0	0	1	2	1	2	1	1	1	3	0	1	1	0	2	2	2	2	2	1	1	4	2	3	2	2	3	2	3	2	2	2	2	2	0	1	0	0	1
728	9	1	1	2	2	1	1	1	1	0	0	0	1	2	1	1	1	2	1	1	0	2	1	0	3	2	3	3	2	2	1	3	2	2	3	1	1	4	2	2	3	2	3	3	0	0	0	1	1
754	9	1	2	3	2	1	1	2	1	0	1	0	1	2	1	1	1	1	1	5	0	1	0	0	2	2	2	2	2	1	2	2	2	2	2	2	2	2	2	2	2	2	2	2	0	0	0	1	1
804	1	4	2	3	2	1	1	2	1	0	0	0	1	2	1	1	1	1	0	2	0	2	1	0	2	1	1	2	3	1	1	2	2	3	1	2	1	2	3	2	2	2	2	2	0	0	0	0	1
841	5	4	1	2	1	1	1	3	2	1	1	0	2	2	1	2	2	1	0	1	0	1	0	0	1	1	1	1	1	1	1	1	1	1	1	1	1	2	1	1	1	1	1	1	0	0	0	1	1
859	1	3	1	3	2	1	1	2	1	0	0	0	1	1	1	1	1	1	1	2	0	1	1	0	2	2	1	2	2	2	2	2	2	2	2	2	2	2	2	2	2	2	2	2	0	0	1	1	0
864	2	3	2	3	2	1	1	2	1	0	0	1	1	2	1	1	1	1	1	5	1	1	1	1	2	2	3	1	3	2	1	2	2	2	3	2	2	2	2	2	2	2	2	2	0	1	1	1	1
950	2	1	2	3	2	2	2	2	1	0	0	0	2	2	1	1	1	1	1	1	0	1	0	0	2	2	2	2	2	2	1	1	1	2	2	1	2	2	2	2	2	2	1	2	0	1	0	0	1
978	7	1	2	3	2	1	2	4	1	1	0	0	2	2	1	1	2	1	1	3	0	1	0	0	1	1	1	1	1	1	1	2	1	1	1	1	1	1	1	2	1	1	2	1	0	1	1	1	1
1068	2	1	2	3	2	1	1	3	1	0	0	0	2	2	1	1	1	1	1	1	0	1	1	0	2	3	3	2	2	3	1	1	1	2	3	3	3	3	2	1	1	2	2	1	0	0	1	1	0
1095	2	2	2	2	2	2	1	2	2	0	0	0	2	2	1	1	2	2	0	1	0	2	0	0	1	2	2	3	1	3	2	2	1	3	3	2	3	3	1	1	1	3	1	3	1	0	0	0	1
1439	10	2	2	3	2	1	1	2	1	0	0	0	2	2	1	1	1	1	0	1	0	2	1	0	2	2	2	2	1	2	2	2	2	2	2	2	2	2	2	2	2	2	2	2	0	1	0	0	0
1492	4	1	1	1	1	1	1	1	2	0	0	0	1	1	1	1	1	1	1	2	1	1	1	0	3	3	2	3	3	2	3	3	2	3	3	3	3	3	3	3	2	3	3	2	0	1	0	0	0
1591	1	2	1	1	2	1	2	1	1	0	0	1	2	1	1	1	1	1	0	6	0	1	1	1	3	3	1	2	2	3	2	1	2	3	1	3	2	2	4	1	2	2	3	3	1	0	0	0	0
1616	2	4	1	1	2	1	2	2	1	0	0	0	1	2	1	1	2	1	1	2	0	1	1	0	1	2	3	4	4	3	2	1	2	3	4	4	2	1	2	3	4	3	2	1	1	0	1	1	1
1842	1	1	2	3	1	1	1	1	1	0	0	0	2	2	1	1	1	1	1	2	0	1	1	0	2	1	1	2	3	3	1	2	2	2	2	3	2	2	2	2	2	2	1	2	0	0	0	0	1
1857	1	1	1	3	2	2	1	3	1	0	0	0	2	1	1	1	1	2	0	2	0	2	1	0	3	3	2	1	3	1	3	1	1	2	2	2	2	2	3	2	2	2	2	2	1	0	0	0	0
82	6	3	1	2	1	1	2	4	1	0	1	1	2	1	1	1	2	1	1	8	1	1	1	1	1	2	2	2	3	3	3	3	4	4	4	4	3	3	4	4	2	3	1	1	1	1	1	1	1
191	2	3	2	3	2	1	1	4	1	1	0	1	1	2	1	1	1	1	1	7	1	1	1	1	3	3	3	3	3	2	3	3	2	3	3	3	3	3	3	3	3	3	3	3	1	1	1	1	1
199	2	3	1	1	2	1	1	1	1	0	0	1	1	1	2	1	1	1	1	1	1	2	0	1	1	1	1	1	1	1	2	2	1	2	1	2	1	2	1	2	1	2	1	2	0	1	1	0	0
240	11	1	1	3	2	1	1	1	1	0	0	0	1	2	1	2	2	1	0	3	0	1	0	0	2	2	1	3	3	1	1	1	1	3	2	2	1	3	1	1	3	3	1	3	0	1	1	1	1
242	12	2	2	3	2	1	1	4	1	0	0	0	2	2	1	1	2	1	0	2	0	2	1	0	3	2	3	1	2	4	4	1	2	1	2	3	1	4	3	4	4	2	1	1	0	0	1	1	0
296	1	4	2	3	2	2	2	4	2	0	1	0	2	2	1	1	2	1	1	5	0	2	1	0	3	3	2	3	2	1	1	2	2	3	2	2	2	3	3	3	2	3	2	2	0	0	0	1	1
306	10	1	2	2	2	1	1	2	1	1	1	0	1	2	1	2	1	1	1	1	0	2	1	0	2	1	2	2	2	1	1	2	1	2	1	1	3	2	2	1	2	2	2	2	0	1	0	0	0
316	9	1	2	1	2	1	1	3	1	0	0	0	2	2	1	2	1	1	1	3	0	1	1	0	1	1	1	1	3	1	1	2	2	2	3	1	1	3	2	1	1	2	1	2	0	0	0	1	1
336	3	1	2	3	2	1	1	2	1	0	0	0	1	2	1	1	1	1	1	3	0	1	1	0	2	2	2	1	2	1	1	4	2	1	2	3	3	2	2	1	2	1	1	3	0	1	0	0	0
338	10	1	1	3	1	1	1	2	1	0	0	0	2	2	1	1	1	1	0	4	1	2	1	0	2	3	1	2	2	3	1	1	2	1	3	2	3	2	3	1	2	1	1	2	0	1	0	1	0
348	3	1	2	3	2	1	1	2	1	0	0	0	1	2	1	1	1	1	1	4	0	1	1	0	2	2	2	1	2	1	1	4	2	1	2	3	3	2	2	1	2	1	1	3	0	1	0	0	0
360	3	1	2	3	2	2	1	2	1	1	0	0	2	2	1	1	1	1	1	4	0	2	1	0	3	3	3	2	4	3	1	1	2	3	2	3	2	2	2	4	3	3	3	3	0	0	1	0	1
411	3	4	1	1	1	1	1	2	2	0	0	1	2	1	1	1	2	2	0	1	0	1	0	1	3	1	2	2	2	2	2	1	2	3	3	2	2	2	2	2	2	2	2	3	0	0	0	1	0
486	3	1	2	2	2	1	1	2	1	1	1	0	1	2	1	2	1	1	1	2	0	1	1	0	3	2	2	1	2	2	1	1	1	3	1	3	2	1	3	2	2	2	1	3	0	0	1	1	0
489	3	1	2	3	1	1	1	1	1	0	0	0	1	2	1	1	1	1	1	4	0	1	1	0	2	1	1	1	2	1	1	2	2	3	2	1	2	2	1	2	2	2	2	2	0	0	1	1	0
717	11	2	2	3	2	2	1	3	1	1	0	1	2	2	1	1	1	1	1	3	1	1	0	1	2	1	1	2	1	2	3	2	2	2	2	2	2	2	2	2	2	2	2	2	1	1	1	0	0
769	9	1	2	1	1	2	1	2	1	0	1	0	2	2	1	1	1	1	1	8	1	1	1	0	3	3	1	1	2	1	1	2	3	1	1	1	2	3	2	1	3	2	2	3	0	1	1	1	0
933	7	1	2	3	2	1	1	2	1	1	1	0	2	2	2	2	1	2	1	2	0	2	1	0	2	2	3	2	3	2	1	1	2	1	1	2	1	4	4	2	2	2	1	2	0	0	0	1	1
935	2	3	2	3	2	1	1	2	1	0	0	0	2	2	1	1	1	1	1	4	1	1	1	0	2	2	2	1	3	3	1	2	1	2	3	2	2	2	2	1	3	2	1	3	0	1	0	0	1
1088	11	2	2	3	2	1	1	2	1	0	0	0	2	2	1	1	1	1	0	2	0	1	0	0	3	3	2	2	3	2	1	2	2	3	1	4	2	2	4	4	2	2	2	2	1	0	0	0	0
1124	2	2	2	2	2	1	1	2	1	0	0	0	1	2	1	1	1	1	1	3	0	1	0	0	2	2	2	2	2	2	2	2	2	2	2	2	3	3	2	2	2	2	2	2	0	1	0	1	0
1189	7	1	2	3	2	1	1	4	1	1	0	0	1	2	1	1	1	1	0	4	0	1	1	0	1	1	1	1	1	1	1	1	1	1	3	1	1	1	1	1	1	1	1	1	0	1	1	1	1
1283	2	2	2	2	2	1	1	2	1	1	1	0	1	1	1	1	2	1	1	3	1	1	1	0	2	2	2	3	2	1	1	4	1	3	2	2	3	2	3	2	2	2	2	3	0	0	0	1	1
1296	2	2	2	3	2	1	1	4	1	0	0	0	2	2	1	1	1	1	1	4	1	1	1	0	2	2	2	2	2	2	1	2	2	2	3	2	2	2	2	2	2	2	2	2	0	0	1	1	1
1461	7	3	2	3	1	2	1	1	1	0	0	1	2	2	2	1	1	1	1	2	1	2	1	1	1	1	1	1	1	1	4	1	1	1	1	1	2	2	1	1	2	2	1	2	1	0	0	0	0
1502	2	4	2	2	2	2	1	4	1	1	1	0	2	2	1	1	1	1	1	5	0	1	1	0	2	2	2	2	2	2	2	2	2	2	2	2	3	3	2	2	2	2	2	2	0	0	0	1	1
1541	1	2	2	2	2	1	1	2	1	0	0	0	2	2	1	2	1	1	0	4	0	1	0	0	2	2	2	2	3	1	1	1	1	1	1	1	2	2	2	2	2	2	2	2	1	1	0	0	0
1579	1	2	2	1	2	1	1	1	1	1	1	0	1	2	1	1	1	1	1	2	0	2	1	0	2	2	3	2	2	2	3	1	2	3	3	3	3	3	2	2	2	2	2	2	0	0	1	0	1
1669	1	3	2	3	2	1	1	2	1	0	0	0	1	2	1	1	1	1	1	2	1	2	1	0	2	2	2	3	2	2	1	2	2	3	2	2	1	3	3	2	2	3	2	3	1	1	0	1	1
1681	5	3	2	3	2	2	1	2	1	0	0	1	1	2	1	1	1	2	1	1	0	1	1	1	3	1	3	1	1	1	3	1	2	4	1	1	3	4	2	1	2	1	4	3	0	0	1	1	1
1696	8	2	1	3	2	1	1	2	2	1	1	0	1	1	1	1	1	1	1	6	1	1	0	0	2	2	2	1	2	1	1	1	1	3	1	2	2	2	1	2	2	2	3	1	0	0	0	1	1
1833	1	1	2	2	1	2	1	2	1	0	0	1	2	2	1	2	1	1	1	8	0	1	1	1	2	2	2	1	2	2	1	2	1	2	1	2	2	2	2	2	2	2	2	2	1	0	1	0	0
1868	2	4	2	3	2	1	1	2	1	0	0	0	2	2	1	1	1	1	1	3	0	1	1	0	2	1	2	2	2	2	1	2	2	2	2	2	2	2	2	2	2	2	2	2	0	0	1	1	1
1900	1	4	1	2	2	1	1	2	1	0	0	0	2	2	1	1	1	1	1	1	1	1	1	0	1	1	3	3	3	3	3	3	3	3	3	3	3	3	3	3	3	2	3	2	0	1	0	0	0
1905	1	4	1	2	1	1	1	3	1	1	0	0	2	2	1	1	1	1	1	4	0	1	1	0	2	2	2	2	2	1	1	2	2	2	2	2	2	2	2	2	2	2	2	2	0	1	1	1	1
1906	10	4	1	3	2	2	1	4	1	0	1	0	2	2	1	1	1	1	1	2	0	2	1	0	1	1	1	1	1	1	1	1	1	1	3	1	1	1	1	1	1	1	1	1	0	1	0	1	1
22	4	2	2	3	2	2	1	2	1	1	0	0	1	1	1	1	1	1	1	2	0	1	1	0	2	2	2	1	3	2	1	2	2	2	2	2	3	2	3	2	2	2	1	3	1	0	0	0	0
168	1	3	1	3	2	1	1	2	1	1	1	1	1	1	1	1	2	1	1	4	0	1	1	1	2	1	2	1	2	1	3	2	1	2	2	2	2	2	2	2	2	2	2	2	0	1	1	1	1
200	2	3	2	3	2	1	1	2	1	0	0	0	1	2	1	1	1	1	1	3	0	2	1	0	2	2	2	2	2	2	1	2	2	2	2	2	2	2	4	2	2	2	2	2	0	1	0	0	0
294	6	1	2	2	2	1	1	3	1	0	0	0	2	2	2	2	1	1	0	1	0	2	0	0	2	2	1	1	2	3	2	1	1	3	2	2	2	2	4	1	2	2	2	2	1	0	0	0	0
301	6	1	2	2	2	1	2	1	1	1	1	1	2	1	2	1	1	2	0	1	0	1	1	1	2	2	3	2	2	2	1	1	2	2	2	2	2	3	3	2	2	2	2	2	1	0	0	0	0
412	11	2	1	3	2	1	2	4	2	1	0	1	2	2	1	1	1	1	0	5	1	1	0	1	1	2	2	2	2	2	2	3	3	2	3	2	3	2	3	2	2	3	2	2	0	1	0	0	0
548	3	1	2	2	1	1	1	2	1	0	1	0	2	2	1	1	1	1	0	5	0	1	0	0	2	2	2	1	2	1	2	2	2	3	2	2	3	3	2	2	2	2	2	2	0	1	1	1	0
589	8	4	2	2	2	1	1	2	1	0	0	0	1	2	1	1	1	1	1	1	0	2	1	0	2	1	2	3	3	1	1	1	2	3	2	3	1	2	3	2	2	2	2	3	0	1	1	0	0
615	12	3	2	3	2	1	1	3	1	0	0	0	2	2	1	1	1	1	1	2	0	2	1	0	2	2	1	2	2	1	2	3	1	3	1	2	1	2	4	2	2	2	3	3	1	0	0	0	0
657	12	4	1	1	1	1	1	1	2	0	1	0	2	1	1	1	1	1	1	1	0	1	1	0	3	3	2	1	1	4	1	1	1	2	4	2	2	2	1	2	1	2	2	4	1	0	0	0	0
669	10	2	1	2	2	1	1	1	1	0	0	0	1	1	1	1	1	1	1	3	0	1	1	0	2	3	2	3	2	3	2	3	2	3	2	3	2	3	3	3	3	3	3	3	0	1	1	0	1
715	8	4	1	1	2	1	1	2	1	1	1	0	2	1	1	1	1	1	0	6	0	1	1	0	1	1	1	1	1	1	1	1	1	1	1	1	4	1	1	1	1	1	1	1	0	0	1	1	1
731	9	1	2	2	2	1	1	2	1	1	0	0	2	2	1	1	1	1	0	3	1	1	1	0	2	2	2	2	2	3	2	1	2	2	4	3	1	2	3	2	2	2	2	2	1	0	0	0	0
792	9	1	1	1	2	1	1	2	1	0	0	0	2	1	1	1	1	1	1	1	0	2	0	0	2	1	2	2	2	1	1	1	3	2	2	3	1	1	1	2	2	2	3	3	0	0	1	0	0
805	10	3	2	3	2	1	1	2	1	0	0	0	1	2	1	1	1	1	1	1	0	1	1	0	3	2	3	2	2	1	1	1	2	3	2	1	3	3	3	2	2	3	1	3	0	0	0	1	1
852	9	1	2	3	2	2	1	2	1	0	1	0	1	2	1	1	1	1	0	1	0	1	1	0	2	2	1	1	2	1	1	2	1	3	2	1	3	3	3	1	1	3	1	1	0	0	1	0	0
1023	2	3	2	2	2	1	1	2	1	0	0	0	2	2	1	1	1	1	1	4	0	1	1	0	1	1	2	1	1	1	1	1	1	1	1	1	3	3	1	1	1	1	1	1	0	1	1	1	0
1104	2	3	2	3	2	2	1	2	1	1	0	0	2	2	1	1	1	1	1	3	1	2	1	0	3	2	1	2	2	2	3	3	1	2	2	2	3	3	2	2	2	2	3	3	0	1	0	0	0
1214	2	2	2	1	1	1	1	4	1	0	0	0	1	2	1	1	1	1	1	3	0	1	1	0	1	1	1	1	1	2	1	1	1	1	1	1	1	1	1	1	2	2	2	2	0	0	1	1	1
1218	2	2	2	3	2	1	1	2	1	0	0	0	1	2	1	1	1	1	1	2	0	2	0	0	2	2	2	2	2	1	2	1	2	2	2	2	3	3	1	3	2	2	1	2	0	0	0	0	1
1343	5	2	2	2	2	1	1	2	1	0	0	0	2	2	1	1	1	1	1	4	0	1	1	0	2	2	2	2	2	1	1	2	2	1	2	2	2	2	2	2	2	2	2	2	0	0	1	1	1
1452	1	3	2	3	2	2	1	4	1	1	0	0	2	2	1	1	1	1	1	3	0	2	1	0	2	2	2	3	3	1	1	1	2	4	2	3	2	3	4	2	2	2	2	2	0	0	1	0	0
1457	7	1	1	1	1	1	1	4	1	1	1	0	2	2	2	2	1	1	0	3	0	1	1	0	1	1	1	1	1	1	1	1	1	1	4	1	1	1	1	1	1	1	1	1	0	0	0	0	1
1621	1	2	2	3	2	1	1	2	1	0	0	0	1	2	1	1	1	1	1	5	0	2	1	0	3	2	3	2	3	2	1	2	2	3	3	3	2	3	3	3	3	2	2	2	0	1	1	1	0
1788	12	3	2	1	2	1	1	1	1	1	0	0	1	2	1	1	1	1	1	3	0	2	0	0	3	1	1	2	1	2	1	3	3	3	3	3	1	2	4	1	3	2	1	3	0	0	1	0	1
1790	12	3	2	1	1	1	1	1	1	0	0	0	2	2	1	1	1	1	1	5	0	1	1	0	2	2	2	2	3	2	1	3	2	3	2	2	3	3	3	2	2	2	3	3	0	1	0	1	0
1821	5	4	2	1	2	1	1	2	1	0	0	0	1	2	1	1	1	2	1	4	0	1	1	0	2	2	3	3	2	2	2	3	1	3	1	3	2	3	4	3	2	3	1	4	0	0	0	0	1
1846	1	1	1	3	2	2	1	2	2	0	1	0	2	1	1	1	1	1	1	3	0	2	1	0	2	1	1	1	2	1	1	1	1	2	1	1	2	2	1	2	2	2	1	2	0	1	1	0	0
145	11	1	2	3	2	1	1	2	1	0	0	0	1	2	1	1	1	1	0	3	0	2	1	0	2	1	2	2	1	2	3	3	1	3	3	3	3	3	2	2	2	2	2	2	0	1	1	1	0
147	11	1	2	1	2	1	1	2	1	1	0	0	2	2	1	2	1	2	0	1	1	1	1	0	2	1	2	1	2	2	2	3	2	2	2	3	2	2	3	2	2	3	1	3	1	0	0	0	0
204	2	3	2	3	2	1	1	2	1	0	0	0	1	2	1	1	1	1	1	5	0	1	1	0	2	3	3	2	3	3	2	2	3	2	4	2	3	4	4	4	2	2	1	3	0	1	1	1	1
227	12	2	2	2	2	1	1	3	1	0	0	0	2	2	1	2	1	1	1	4	1	2	1	0	2	2	1	1	2	1	1	3	1	2	3	2	1	2	3	1	2	2	1	3	0	1	1	1	1
276	6	1	1	2	2	1	1	2	1	0	0	0	1	2	1	1	1	2	1	3	0	1	1	0	2	1	2	3	2	1	1	1	2	2	2	2	2	2	2	2	2	2	3	2	0	1	1	0	1
331	10	1	2	2	2	1	2	4	1	0	0	0	2	2	2	2	2	1	0	2	0	2	0	0	2	2	2	2	1	1	1	3	2	3	2	2	3	3	3	2	1	2	2	3	0	0	1	0	1
370	3	4	2	1	2	1	1	4	1	0	0	0	1	2	1	1	1	1	1	4	1	1	1	0	1	1	1	1	1	1	1	1	1	1	3	3	1	1	1	1	1	1	1	1	0	1	1	1	1
381	11	2	2	3	2	1	1	4	1	1	0	0	2	2	1	1	1	1	1	3	0	1	1	0	3	2	2	2	2	1	1	2	1	3	3	3	2	2	3	2	2	2	2	2	1	1	1	1	1
416	12	3	2	3	2	1	1	4	1	1	1	0	2	2	1	2	1	1	1	3	0	1	1	0	2	2	2	2	2	2	2	3	2	2	2	2	3	3	3	2	2	3	3	2	0	1	0	1	1
462	3	1	1	3	2	1	1	3	1	0	1	0	2	1	1	1	1	1	0	1	0	1	1	0	2	3	2	1	2	1	1	3	1	2	2	3	1	1	3	2	2	3	3	2	0	0	1	0	1
599	8	3	2	3	2	1	1	2	1	0	0	0	2	2	1	1	1	1	1	3	0	2	1	0	3	3	2	1	1	1	1	2	1	2	2	3	3	2	2	2	2	2	1	2	0	1	0	1	1
783	9	1	2	3	2	1	1	2	1	1	1	0	1	2	1	1	1	1	0	2	0	1	0	0	2	2	2	2	2	1	1	1	1	3	2	2	4	3	2	1	2	1	2	2	0	0	0	1	1
785	3	4	2	3	2	1	1	4	1	0	1	1	1	2	1	1	1	1	1	3	1	1	1	1	1	2	2	2	2	2	2	3	2	2	2	2	2	2	2	2	3	3	3	3	1	1	1	1	1
825	7	2	2	3	2	1	2	4	1	0	0	0	2	2	2	1	1	2	1	2	0	2	1	0	2	2	2	2	2	2	2	2	2	2	2	1	3	2	3	2	2	3	3	3	0	1	1	1	0
879	7	3	2	1	1	1	1	1	1	0	0	0	1	2	1	1	1	1	1	5	1	1	1	0	2	2	3	2	4	1	1	2	2	3	2	3	3	3	2	2	2	3	3	3	0	1	1	1	1
887	2	2	2	1	2	1	1	1	1	0	0	0	1	2	1	1	1	1	0	4	0	1	1	0	2	2	2	2	2	2	2	2	2	2	2	2	2	2	2	2	3	3	3	3	0	0	1	0	0
946	7	2	2	3	2	1	1	2	2	0	0	0	2	2	1	1	1	1	1	2	1	2	1	0	2	1	2	3	1	1	1	2	3	3	1	3	4	2	4	1	2	1	2	3	0	0	1	1	1
969	2	1	2	1	1	2	1	2	1	0	0	0	1	2	1	1	1	2	0	5	1	1	0	0	3	2	2	2	2	3	1	1	1	3	3	3	3	2	3	2	2	2	2	2	0	1	1	0	1
983	7	1	1	1	2	1	1	2	1	0	0	0	2	1	1	2	1	1	1	2	0	2	1	0	2	2	2	1	2	2	1	1	1	3	1	1	4	2	4	2	2	2	1	2	1	0	0	0	0
995	2	3	2	3	2	1	1	1	1	0	0	1	1	2	1	2	1	1	1	5	0	1	1	1	3	2	2	3	2	2	1	3	2	2	2	2	3	3	3	1	3	3	2	4	1	0	0	0	0
1002	2	2	2	3	2	1	1	2	1	0	0	0	2	2	1	1	1	1	1	4	0	2	1	0	2	1	2	1	1	1	1	4	3	2	2	2	2	3	3	2	2	2	1	3	0	0	1	1	1
1072	2	2	2	1	2	1	1	3	2	1	1	0	1	2	1	1	1	1	1	5	0	2	1	0	2	2	1	1	1	1	1	4	2	2	3	2	2	2	3	2	2	2	2	1	0	1	0	1	1
1263	2	2	2	2	2	2	1	3	1	0	0	0	1	2	1	1	2	1	1	4	0	2	1	0	2	2	2	2	3	2	1	3	2	3	1	2	3	3	3	3	3	2	3	3	0	1	1	1	0
1265	2	2	2	3	2	2	1	2	1	0	0	0	2	2	1	1	1	1	0	5	0	1	1	0	2	2	2	1	2	2	1	1	2	2	1	3	3	2	3	1	2	2	2	2	0	1	1	1	1
1289	2	2	2	3	2	1	1	2	1	0	0	0	2	2	1	1	1	1	1	3	0	1	1	0	2	2	2	2	2	2	2	2	2	2	2	2	2	3	3	2	3	2	2	3	0	1	1	1	1
1373	2	2	1	1	1	2	1	2	1	0	1	0	1	1	1	1	1	1	1	3	0	2	1	0	2	1	1	1	2	3	1	1	1	3	1	4	1	2	4	3	1	1	1	2	0	0	1	1	1
1545	1	2	1	1	1	1	1	2	1	0	0	1	1	1	1	1	1	1	0	6	0	1	1	1	2	2	1	2	1	2	1	1	2	2	1	2	2	2	3	2	2	2	2	2	0	1	1	1	1
1714	8	2	2	3	2	1	1	3	1	0	0	0	1	2	1	1	1	1	1	8	0	2	0	0	2	2	2	2	2	2	2	2	2	2	2	2	2	2	2	2	3	3	3	3	0	1	1	0	1
1719	5	4	2	2	2	1	1	3	1	0	0	0	2	2	1	1	2	1	1	2	0	2	0	0	3	2	1	2	4	1	1	1	1	4	4	1	1	2	4	3	3	2	2	2	0	1	1	1	1
1794	1	3	2	2	2	2	1	2	1	0	0	0	1	1	1	1	1	1	1	5	1	2	1	0	3	2	3	2	2	1	1	2	2	2	3	2	2	3	3	2	3	2	2	2	1	0	0	0	0
1801	1	3	2	2	1	1	1	4	2	0	0	0	2	2	1	1	1	2	1	5	1	1	1	0	2	1	1	2	2	2	1	2	1	2	2	2	2	2	2	2	2	2	2	2	0	0	0	1	1
1813	5	4	2	1	2	1	2	3	1	0	0	1	2	2	1	2	1	1	1	1	0	2	1	1	2	2	2	2	1	1	1	1	2	2	2	2	2	2	2	2	2	2	2	2	0	0	0	1	1
1835	1	1	2	2	2	1	1	2	1	0	1	0	1	2	1	1	1	1	1	5	0	2	1	0	2	2	2	1	2	1	1	3	1	2	1	2	1	3	3	2	3	2	2	2	0	0	1	1	1
45	8	2	1	3	2	1	1	2	1	1	1	0	2	2	1	1	1	1	1	3	0	2	1	0	1	2	1	1	2	1	1	1	2	4	2	2	2	2	2	2	2	2	3	2	0	0	0	1	0
49	1	1	2	1	2	1	1	1	1	1	1	0	2	2	1	1	2	1	0	2	0	1	1	0	3	2	3	2	2	1	2	3	2	3	2	3	2	4	3	2	3	3	3	3	0	0	0	1	1
69	4	4	2	1	1	1	1	1	1	0	0	1	2	2	1	1	1	2	1	3	0	2	1	1	2	4	1	4	3	1	1	4	1	1	1	2	1	2	4	3	3	3	4	4	0	1	1	1	1
253	6	1	2	3	2	2	1	3	1	0	0	0	2	2	2	2	1	1	1	4	1	2	1	0	2	2	2	4	3	1	1	1	2	3	1	1	4	3	4	2	3	3	2	3	0	0	0	1	0
361	10	1	2	2	2	1	2	2	1	1	0	0	2	2	1	1	1	1	1	1	0	2	1	0	2	1	2	1	1	1	1	1	1	3	3	3	1	2	3	1	1	1	1	3	0	1	1	0	0
428	3	3	1	3	2	1	2	3	1	0	1	1	2	2	1	1	1	1	1	6	1	1	1	1	1	1	1	1	2	1	1	1	2	2	2	1	2	2	2	2	2	2	1	2	1	1	1	1	1
430	11	2	1	3	2	1	1	2	1	0	0	1	2	2	1	1	1	1	1	2	1	1	1	1	2	2	1	2	2	1	1	1	1	2	2	2	2	2	2	2	2	2	2	2	1	0	1	1	1
446	3	2	1	1	1	1	1	2	1	1	1	0	1	2	1	2	1	1	1	2	0	1	1	0	2	1	1	2	1	1	1	2	2	2	2	2	1	2	4	2	2	1	2	2	0	1	1	1	1
455	12	3	2	3	2	2	1	2	1	0	0	0	2	2	1	1	1	1	1	3	0	2	1	0	2	2	1	3	1	1	2	2	1	2	1	2	3	3	3	2	3	2	1	2	0	1	1	1	1
527	3	4	2	3	2	1	1	4	1	0	0	0	1	2	1	1	1	1	1	3	1	1	1	0	2	3	3	2	2	2	2	2	3	3	2	3	3	3	3	3	3	3	3	3	0	1	0	1	0
629	10	2	2	3	1	1	1	2	1	1	0	0	2	2	1	1	1	1	0	2	0	1	0	0	2	1	1	2	2	1	1	1	1	2	2	1	1	2	3	3	2	2	1	2	0	1	0	1	0
667	5	4	2	3	2	1	1	1	1	0	0	1	1	2	1	2	1	1	1	3	1	1	1	1	3	2	2	2	2	2	1	1	2	2	3	2	1	2	3	3	3	3	2	2	1	1	0	0	1
719	1	3	1	3	2	1	1	2	1	0	0	0	1	1	1	1	1	1	1	4	1	1	1	0	3	3	3	2	2	2	2	2	2	2	2	2	2	2	2	2	4	4	4	4	0	1	0	1	1
725	5	4	2	1	2	1	1	4	1	0	1	1	1	2	1	1	1	1	1	6	0	2	1	1	1	1	1	1	1	1	1	1	1	1	1	1	1	1	1	2	2	2	2	2	0	1	1	1	1
772	9	1	2	3	2	1	2	4	1	0	0	0	2	2	1	2	2	1	1	3	0	2	1	0	1	2	2	2	1	1	1	2	1	2	2	1	1	2	2	1	3	3	2	3	0	1	1	1	1
869	7	4	1	3	2	1	2	2	1	1	1	0	2	2	1	1	2	1	0	1	0	2	0	0	1	1	1	1	1	1	1	1	1	1	1	1	1	1	1	4	1	1	2	2	1	0	0	0	0
915	7	4	2	3	2	2	1	1	1	1	1	0	2	2	1	1	1	2	1	2	0	1	1	0	2	1	2	1	2	1	3	1	1	3	1	2	2	3	4	2	2	2	2	2	0	0	0	1	1
991	2	2	2	3	2	1	2	3	1	0	0	0	1	2	1	1	1	1	1	4	0	1	0	0	2	2	2	1	2	3	1	1	1	3	2	2	4	4	2	1	2	2	1	3	0	1	1	1	1
1060	2	1	2	2	2	1	1	2	1	0	0	0	2	2	1	1	1	1	1	3	0	2	1	0	2	2	1	1	2	1	1	2	1	2	1	1	2	3	3	2	2	2	2	2	0	1	1	0	0
1069	2	1	2	1	2	1	1	2	1	0	0	0	1	2	1	1	2	1	0	1	1	2	1	0	2	2	2	2	1	3	1	2	2	2	1	2	2	3	3	2	2	3	3	3	0	0	0	1	0
1075	2	2	2	2	2	1	1	2	1	0	0	0	1	2	1	1	1	2	1	3	0	2	1	0	2	2	2	2	2	2	2	4	2	2	2	2	3	3	3	2	2	2	4	4	0	1	1	1	1
1082	2	2	2	3	2	1	1	2	1	1	1	0	1	2	1	1	1	1	1	5	1	1	0	0	2	2	2	2	2	2	2	2	2	2	2	2	3	4	3	2	2	3	2	2	0	1	1	1	0
1166	2	3	2	3	2	1	1	1	1	0	0	0	1	2	2	2	1	1	1	2	1	2	0	0	3	2	2	2	2	2	2	3	2	3	3	2	3	3	3	3	3	3	2	3	1	0	0	0	0
1270	7	1	2	2	2	1	2	4	1	1	0	1	2	2	1	1	1	1	1	1	1	2	1	1	2	2	2	1	1	1	1	1	2	3	2	2	2	2	2	3	2	2	2	2	1	0	0	0	0
1307	2	2	2	1	1	2	2	1	1	0	0	0	1	2	1	1	1	1	1	2	0	1	1	0	1	1	2	2	2	2	1	1	1	2	2	2	2	3	3	1	2	2	1	2	0	0	0	1	1
1380	7	1	1	3	2	1	1	3	1	0	0	0	2	2	1	1	1	1	0	2	0	1	1	0	2	1	1	1	2	2	1	1	2	1	1	2	2	2	2	2	2	2	2	2	0	0	0	1	1
1386	7	1	2	3	2	2	1	2	1	0	0	0	2	2	1	1	1	1	1	4	0	1	1	0	2	2	2	2	2	1	1	3	1	3	2	2	3	3	1	3	3	2	2	3	0	0	0	1	1
1430	2	3	2	3	2	1	1	2	1	0	0	0	2	2	1	1	1	1	1	5	0	1	1	0	2	1	2	2	1	1	1	1	2	2	2	2	2	2	2	2	2	2	2	2	0	0	1	0	1
1454	4	3	2	1	1	1	1	3	1	0	1	0	1	2	1	1	1	1	1	1	0	2	1	0	1	1	1	1	1	3	1	1	1	4	2	4	2	2	2	2	2	1	1	2	1	0	0	0	0
1469	1	4	2	3	2	1	1	2	1	0	0	1	2	2	2	1	2	1	1	1	0	1	0	1	2	2	2	2	2	2	1	2	1	1	1	1	2	2	1	2	4	3	3	3	0	0	0	0	1
1705	5	1	1	2	2	1	2	4	2	1	1	0	2	1	1	1	1	1	0	1	0	2	1	0	2	2	2	2	2	3	2	2	2	2	3	2	2	3	3	2	2	3	3	3	1	0	1	0	0
1720	1	2	1	3	2	1	1	3	1	0	0	0	2	1	1	1	1	1	0	4	0	1	0	0	3	2	1	2	2	1	1	3	2	3	2	2	4	3	3	2	3	3	1	2	0	1	1	1	1
1767	1	3	2	1	1	1	1	1	1	1	0	0	2	2	1	1	1	1	1	4	1	2	1	0	2	3	1	1	2	1	1	3	1	3	2	3	2	2	3	1	3	3	1	3	0	0	1	0	0
1772	1	3	2	2	2	1	1	2	2	1	1	0	1	2	1	1	1	1	1	2	0	1	1	0	1	1	1	1	2	1	1	1	1	1	4	3	1	1	1	2	1	1	1	1	0	0	0	0	1
1791	1	4	1	3	2	2	1	1	1	0	1	1	1	2	1	1	1	2	1	4	1	1	1	1	2	2	2	2	2	1	1	2	2	2	3	2	1	3	3	2	2	2	2	3	0	0	0	1	1
38	8	3	1	3	2	1	1	1	1	0	0	0	2	1	1	2	1	1	1	8	1	2	0	0	2	2	2	3	2	1	1	1	1	2	4	2	2	2	2	2	2	2	2	3	0	1	1	1	1
77	4	4	2	3	2	1	1	2	1	0	0	0	2	2	1	1	1	1	1	1	1	1	1	0	3	3	2	1	2	1	1	1	3	2	2	2	3	3	3	2	3	3	2	2	0	0	0	0	1
220	12	2	2	3	2	1	2	2	1	0	0	0	2	2	1	1	1	1	1	2	1	1	0	0	2	2	2	2	2	2	2	3	2	3	3	2	2	3	3	3	3	3	3	3	0	1	1	1	1
249	6	1	1	1	2	2	1	1	1	0	0	0	2	1	1	1	1	1	0	3	0	2	1	0	2	3	2	2	1	1	2	1	1	2	3	2	3	2	3	2	1	3	1	3	0	1	0	0	0
293	4	2	2	3	2	1	1	4	1	0	0	1	1	2	1	1	1	1	1	3	0	1	1	1	2	2	2	2	2	2	2	2	2	2	2	2	2	3	3	3	3	3	2	3	0	1	1	0	0
305	10	1	1	1	1	2	1	1	1	0	0	0	2	1	1	2	2	1	1	2	0	1	1	0	2	2	2	3	2	3	2	3	3	4	3	3	4	3	4	3	2	3	3	4	0	1	0	1	0
421	3	2	2	2	2	1	1	2	1	0	0	0	2	2	1	1	1	1	1	1	1	2	1	0	3	1	1	1	2	1	1	1	1	2	2	2	2	2	2	2	2	2	1	3	0	1	0	0	0
516	6	1	2	1	2	1	1	2	1	0	0	0	2	2	1	2	1	1	0	1	0	2	1	0	2	1	2	1	2	1	3	1	1	3	2	2	1	4	2	1	2	3	2	4	0	1	0	0	1
542	8	4	1	3	2	2	2	4	1	1	1	0	2	2	1	2	1	1	1	2	1	2	1	0	2	1	1	1	2	1	1	1	1	1	1	1	3	3	2	1	3	1	1	2	1	0	1	0	0
583	6	1	2	3	2	1	1	3	2	0	0	0	1	2	1	1	1	1	0	4	0	1	0	0	2	2	1	3	1	1	1	1	2	2	2	1	3	2	3	2	2	2	2	3	0	1	0	0	0
616	10	1	2	1	1	2	1	1	1	0	1	0	2	2	1	1	1	1	0	1	0	1	1	0	1	1	1	2	1	1	3	1	2	2	2	2	1	2	2	2	3	2	3	2	0	0	0	0	1
660	12	4	1	3	2	2	1	4	2	1	1	0	2	1	2	2	1	1	0	2	0	2	1	0	2	1	3	1	3	2	1	2	2	3	3	4	2	3	4	2	2	2	1	3	0	1	0	0	0
679	5	4	2	3	2	1	1	4	2	1	0	0	1	2	1	1	1	2	1	4	0	1	0	0	3	3	3	2	3	1	1	1	1	3	2	2	3	3	4	2	4	3	1	3	0	0	1	0	0
682	6	1	2	3	2	1	1	2	1	0	0	0	1	2	1	1	1	1	0	2	0	1	1	0	3	2	2	1	2	1	1	1	1	2	2	2	2	2	3	2	2	2	2	3	0	1	0	0	0
699	11	2	1	3	1	1	1	2	1	1	0	0	2	1	1	1	1	1	0	2	0	2	1	0	3	2	1	2	3	3	1	2	1	1	1	3	1	3	3	3	3	2	3	3	0	1	0	0	0
855	7	2	2	3	2	1	1	4	1	0	0	0	2	2	1	1	1	1	1	3	0	1	1	0	1	1	1	4	2	1	1	1	3	2	1	1	1	3	3	2	3	3	3	3	0	1	1	1	1
924	2	2	2	2	2	1	1	2	1	0	0	0	2	2	1	2	1	1	0	3	0	1	1	0	2	1	2	1	2	1	1	2	1	1	1	1	1	2	3	3	1	2	2	4	1	1	0	1	1
945	2	2	2	3	2	1	2	3	1	0	0	0	2	2	1	1	1	1	1	6	0	1	1	0	2	2	2	2	2	2	2	2	2	2	2	2	3	3	3	2	3	3	2	3	0	0	0	1	1
947	7	1	2	1	2	1	1	3	1	0	0	0	2	2	1	1	1	2	1	7	1	2	1	0	2	2	1	1	1	1	3	1	2	1	2	2	1	2	4	3	2	2	1	2	0	0	1	1	1
984	7	1	2	3	2	1	1	1	1	0	0	0	2	2	1	1	1	1	1	3	0	2	1	0	2	2	2	1	2	2	1	1	1	2	1	3	3	3	3	2	2	2	1	2	0	1	1	1	1
1047	2	3	2	3	2	1	1	3	1	0	0	0	2	2	1	1	1	1	1	2	0	2	1	0	2	2	2	1	1	1	1	2	2	2	2	2	2	2	3	2	3	2	2	2	0	0	0	1	1
1240	2	2	2	3	2	1	1	2	1	1	0	0	2	2	1	1	2	1	0	3	0	1	1	0	2	2	1	1	2	1	1	3	2	2	2	2	1	3	3	3	2	2	2	3	0	1	0	0	0
1241	2	2	2	2	2	1	1	3	1	0	0	0	1	2	1	1	1	1	1	7	0	2	1	0	2	2	2	1	1	2	1	1	1	3	4	1	2	2	3	2	2	2	2	2	0	1	1	1	1
1376	7	1	2	2	2	1	2	2	1	0	0	0	2	2	1	2	1	1	0	5	0	2	1	0	2	2	2	1	3	1	2	3	1	2	3	3	2	3	3	1	3	2	2	3	0	1	0	0	0
1388	5	2	2	3	2	1	1	2	1	1	1	0	1	2	1	1	1	2	1	6	0	1	1	0	2	2	2	2	2	2	2	2	2	3	2	2	3	3	3	2	3	3	3	3	0	0	1	1	1
1463	1	4	2	3	2	1	1	2	1	0	1	0	1	2	1	2	1	1	1	5	0	1	0	0	2	2	3	3	2	1	1	3	2	2	3	3	3	4	4	4	2	2	1	1	0	1	0	1	0
1535	1	2	2	2	1	1	1	2	1	0	0	0	2	2	1	2	1	1	0	3	0	1	1	0	2	2	3	2	2	2	1	1	2	3	3	3	2	3	3	1	3	2	3	3	0	0	0	0	1
1554	1	2	2	2	2	1	1	2	1	0	0	0	1	2	1	1	1	1	1	8	0	1	0	0	2	2	2	2	2	2	1	1	2	3	2	2	3	3	3	2	3	2	2	3	0	1	1	1	1
1590	1	2	1	2	2	1	1	2	1	0	0	0	1	2	1	1	1	1	1	6	1	1	1	0	2	2	2	2	2	2	3	3	2	2	3	2	3	3	3	3	3	3	2	3	0	1	1	1	1
1596	1	2	1	1	2	1	1	4	1	0	0	0	1	2	1	1	1	2	1	2	0	1	1	0	2	2	3	2	2	1	2	2	2	3	3	3	3	3	3	3	2	3	2	2	1	0	0	0	0
1647	1	1	2	3	2	2	1	3	1	0	0	0	2	2	2	1	1	1	1	2	0	2	1	0	1	2	1	2	1	1	1	3	1	2	2	3	1	2	4	1	2	2	2	2	1	0	0	0	0
1780	12	4	1	3	2	1	1	2	1	0	0	0	1	2	1	1	1	1	0	2	0	2	0	0	2	2	2	2	2	1	1	1	1	2	2	2	2	2	3	1	2	2	3	3	0	1	1	0	0
1826	5	4	2	2	1	1	1	2	1	0	0	0	1	2	1	1	1	2	1	3	0	1	1	0	2	2	2	2	2	2	2	2	2	2	2	2	3	3	3	4	2	2	2	3	0	0	0	1	1
1847	1	1	2	2	1	1	1	1	1	0	0	0	2	2	1	2	1	1	0	4	0	2	1	0	2	3	1	1	1	1	1	2	1	4	2	2	2	4	2	1	2	3	2	3	0	0	0	0	1
1851	1	1	2	1	2	1	1	2	1	0	0	0	1	2	1	1	1	1	1	3	0	1	1	0	2	2	2	1	2	1	2	2	2	2	2	1	3	2	2	2	3	3	3	3	0	1	1	1	1
1856	1	1	2	3	2	2	1	3	1	0	0	0	2	2	2	2	1	1	1	2	0	2	1	0	3	3	2	2	2	3	2	1	3	2	2	3	3	3	4	2	3	3	3	3	1	1	1	0	0
54	1	2	2	3	2	1	1	2	1	1	0	0	2	2	1	1	1	1	1	6	0	2	1	0	2	1	1	2	1	1	4	1	1	1	1	1	1	4	2	3	1	3	3	3	0	1	1	1	1
167	11	1	2	1	2	1	1	2	1	0	0	0	2	1	1	1	1	1	1	2	0	2	1	0	2	2	2	1	2	1	1	1	1	1	2	3	1	2	4	2	2	2	2	1	0	0	1	0	0
216	12	2	1	3	1	1	1	1	1	0	0	0	2	2	1	2	1	1	1	4	0	2	1	0	1	1	1	1	1	1	1	1	1	2	3	3	1	1	1	1	2	1	2	3	0	0	1	1	1
217	12	2	1	3	2	2	1	1	1	0	0	0	1	1	1	2	1	1	1	4	0	2	0	0	2	2	1	1	1	1	2	2	1	2	2	2	1	1	2	3	3	3	2	3	0	1	1	1	1
219	12	2	2	3	2	1	1	2	1	1	1	0	2	2	1	1	1	1	1	6	1	2	0	0	2	2	2	1	2	1	2	1	1	2	2	2	2	2	2	2	3	3	2	3	0	1	0	0	1
241	4	4	2	3	2	1	1	1	1	0	0	0	1	2	1	1	1	1	1	4	0	1	1	0	2	1	3	1	2	1	2	1	3	2	1	1	1	2	3	1	4	4	4	4	0	0	0	1	1
271	6	1	2	3	2	2	1	2	1	0	1	1	2	2	1	2	1	1	1	3	0	2	0	1	2	3	2	2	3	1	1	1	2	2	3	3	2	3	4	2	2	2	2	3	0	0	1	1	1
399	3	2	2	3	1	1	1	2	1	1	0	0	1	2	1	1	1	1	0	3	0	1	1	0	2	2	2	2	2	2	2	2	2	2	2	2	2	3	3	3	3	3	3	3	0	1	1	1	1
482	3	4	2	3	2	1	1	1	1	0	0	0	2	2	1	1	1	1	0	2	0	2	1	0	2	2	2	1	2	1	1	1	1	2	3	1	3	2	3	2	2	2	2	2	0	0	1	1	0
485	3	1	1	2	2	1	1	1	1	0	0	0	2	1	1	1	1	1	0	8	0	2	1	0	1	1	1	1	1	1	1	1	1	1	1	1	1	2	3	2	2	2	1	2	0	0	0	1	1
505	8	2	2	3	2	2	1	2	1	0	1	0	1	2	1	1	1	1	0	3	0	1	1	0	2	2	2	2	2	2	2	3	2	2	2	3	3	3	3	2	3	3	3	3	0	0	0	1	1
537	8	4	2	3	2	1	1	2	1	0	1	1	1	2	1	1	1	1	1	7	1	1	1	1	2	2	2	2	2	2	2	2	1	1	1	1	2	4	3	2	3	3	3	3	0	0	0	0	1
605	8	4	2	3	2	1	1	4	1	0	0	0	2	2	1	1	1	1	1	3	0	2	1	0	1	1	1	2	1	1	1	1	1	1	1	1	3	2	1	2	2	2	2	2	0	1	0	1	1
656	10	2	2	3	2	1	1	3	1	0	0	0	2	2	1	2	1	1	1	3	0	1	1	0	2	2	2	2	2	2	1	2	2	2	3	2	3	2	3	3	3	2	2	3	0	0	0	1	0
686	11	2	1	2	2	1	1	2	1	1	0	0	2	1	1	2	1	1	0	3	0	2	1	0	3	2	4	1	3	3	1	1	1	3	1	4	1	3	4	4	2	2	4	4	0	1	0	1	0
744	9	1	2	3	2	1	1	4	1	0	0	0	2	1	2	1	1	1	1	5	0	1	1	0	3	1	2	2	1	2	1	2	1	2	3	3	2	3	4	2	2	2	1	2	0	1	1	1	1
780	9	1	2	2	2	1	1	2	1	0	0	1	1	2	1	1	1	1	1	3	1	1	0	1	2	2	2	2	2	2	2	2	2	2	3	2	2	3	3	2	3	3	3	3	0	0	1	0	0
782	9	1	2	3	2	1	1	2	1	0	0	0	2	2	1	1	1	1	0	3	0	1	1	0	2	1	2	2	2	2	1	1	2	1	3	2	1	2	3	2	3	2	2	3	0	0	1	1	0
812	1	4	1	1	2	1	1	2	1	1	1	0	1	2	1	1	1	2	0	1	0	1	1	0	2	2	1	2	1	1	1	1	1	1	2	2	2	2	1	1	4	2	2	2	0	0	0	1	0
844	9	1	2	2	2	1	1	2	1	0	0	0	2	2	1	1	1	1	1	2	0	2	1	0	2	1	2	2	1	1	1	1	1	2	3	2	2	2	2	2	2	2	2	2	0	0	1	1	1
872	7	4	2	1	1	1	1	1	1	0	1	0	1	2	1	1	1	2	1	3	0	2	1	0	2	1	2	3	3	1	1	3	2	3	4	3	2	3	3	1	3	3	3	3	1	0	0	0	1
894	2	3	2	3	2	1	1	2	1	0	0	0	1	2	1	1	1	1	0	4	0	2	0	0	2	1	2	1	1	1	1	1	1	1	1	1	2	2	3	2	2	2	2	2	0	1	1	0	0
1155	2	1	2	2	2	1	1	3	1	0	0	0	2	2	1	1	1	1	0	2	0	1	1	0	2	2	1	1	2	1	2	2	2	2	1	3	2	3	3	3	2	2	2	3	0	0	1	1	0
1246	2	2	2	2	2	1	2	4	1	1	0	0	2	2	1	1	1	1	0	4	0	2	1	0	1	1	1	1	1	1	1	1	1	1	1	1	1	1	1	1	3	3	2	3	0	1	1	1	1
1256	2	2	2	2	2	1	1	2	1	0	0	0	2	2	1	1	1	1	1	5	0	1	0	0	2	2	2	2	2	1	1	2	2	1	2	2	3	3	2	1	2	3	3	3	0	1	1	1	1
1262	2	2	2	3	2	1	2	1	1	0	0	0	2	2	1	1	1	1	1	4	1	1	1	0	2	2	2	2	2	1	1	3	1	1	1	2	2	3	3	1	3	3	3	3	1	1	0	1	0
1316	2	2	1	1	1	1	1	2	1	0	0	0	1	2	1	1	1	1	1	2	0	2	1	0	3	2	1	4	2	1	1	2	2	4	1	2	4	4	4	3	3	2	3	3	0	0	0	1	0
1333	2	2	2	3	2	1	1	2	1	0	0	0	2	2	1	1	1	1	1	5	1	1	0	0	2	2	1	2	1	1	1	3	1	2	3	2	4	3	3	1	1	2	2	2	0	1	0	1	0
1339	7	1	2	3	2	1	1	3	1	0	0	0	2	2	1	1	1	1	0	3	0	2	1	0	1	1	2	1	2	2	1	1	1	2	2	2	3	3	1	2	2	2	2	2	0	0	0	1	1
1340	5	2	2	2	1	1	1	2	1	0	0	0	1	2	1	1	1	1	1	4	0	2	1	0	2	2	2	2	1	2	2	3	2	2	2	2	2	3	3	3	3	3	3	3	0	1	0	0	0
1366	2	2	2	3	2	1	1	2	1	0	0	0	2	2	1	1	1	2	1	1	1	2	1	0	2	2	3	3	2	1	1	1	1	1	1	1	1	4	1	3	4	3	2	4	0	0	0	1	0
1379	10	3	2	3	2	1	1	1	1	0	0	1	2	2	2	1	1	1	1	2	1	1	1	1	2	1	2	1	2	1	1	1	1	1	1	2	3	2	3	1	2	2	2	2	1	1	1	1	0
1497	4	1	2	3	2	1	1	2	1	0	0	0	1	2	1	1	1	1	1	4	0	1	1	0	2	4	2	1	1	1	1	3	1	4	2	2	4	3	4	2	2	3	3	2	0	1	0	1	0
1498	4	1	2	3	2	1	1	1	1	0	0	0	2	1	1	1	1	1	1	3	0	2	1	0	2	1	1	1	3	3	1	1	1	3	3	2	1	3	3	2	2	2	3	3	1	0	0	0	0
1503	6	2	2	3	2	2	1	2	1	1	0	0	2	2	1	1	1	1	0	4	0	2	1	0	2	1	1	1	2	1	1	2	2	3	2	2	2	4	3	2	2	2	2	2	0	1	0	1	1
1667	1	3	2	1	2	1	1	3	1	0	0	0	1	2	1	2	1	2	1	5	0	1	1	0	2	2	3	2	2	2	1	2	2	2	2	2	3	3	3	2	3	3	3	3	0	0	0	1	1
1697	8	2	1	3	2	1	1	4	1	0	0	0	1	1	1	1	1	1	1	5	0	1	1	0	2	1	1	2	2	1	1	1	1	1	1	1	3	3	1	2	3	2	2	2	0	1	1	1	1
1761	1	3	2	1	1	2	1	2	1	0	0	0	2	2	1	1	2	1	1	1	0	2	1	0	3	2	2	1	2	1	2	1	2	1	3	2	1	4	2	2	3	3	2	2	1	0	0	0	0
1888	2	4	2	3	2	2	1	1	1	0	0	1	1	2	1	2	2	1	1	3	1	2	1	1	2	2	1	3	2	1	1	3	2	1	4	2	3	3	3	2	2	2	2	2	0	0	0	1	1
1902	1	4	1	3	2	1	1	2	1	0	0	0	1	2	1	1	2	1	1	5	0	1	0	0	2	2	1	2	2	1	1	2	2	2	2	2	4	3	2	2	2	2	3	2	0	1	1	1	1
23	8	1	2	2	2	1	2	2	1	0	0	0	2	2	2	1	1	1	1	4	0	1	1	0	2	1	2	1	2	1	1	3	2	2	3	3	3	3	3	2	2	2	2	2	0	0	1	1	0
64	1	4	2	1	2	1	1	1	1	0	0	0	1	2	1	1	1	1	1	5	0	1	1	0	2	2	2	3	2	1	1	1	2	2	3	2	4	4	3	2	2	2	2	2	0	1	1	1	1
101	3	2	2	2	2	1	1	4	1	0	0	0	2	2	1	1	1	1	1	8	1	1	1	0	2	2	2	2	2	2	1	2	2	2	2	2	2	3	3	3	3	3	3	3	0	1	1	1	1
112	3	2	2	3	2	1	1	2	1	1	1	0	2	2	1	1	1	1	0	2	1	2	1	0	1	1	1	2	2	1	1	2	1	1	1	1	1	4	4	1	1	3	1	4	0	0	0	1	1
164	11	1	1	2	2	1	1	2	1	1	1	0	1	2	1	1	1	1	1	4	0	2	1	0	2	3	1	3	2	1	1	1	2	3	2	2	1	3	3	3	3	3	4	3	0	0	1	0	1
165	11	1	2	3	2	1	2	2	1	0	0	0	2	2	2	2	1	1	0	3	0	2	0	0	2	2	3	2	2	1	3	1	2	3	4	2	4	3	3	2	3	2	3	3	0	0	0	1	1
282	6	1	2	3	2	2	2	2	1	0	0	0	1	2	1	1	2	1	1	1	0	1	1	0	2	1	2	2	2	1	2	2	2	3	3	3	1	3	3	3	3	2	2	4	1	1	0	0	0
297	9	4	1	2	2	1	2	4	1	1	1	1	2	1	1	1	1	1	0	4	0	1	0	1	2	2	2	2	2	2	2	3	2	2	2	2	4	4	4	2	2	3	3	3	0	1	1	1	1
356	3	1	1	2	2	1	1	3	1	0	0	0	2	1	1	1	1	2	1	3	0	1	1	0	3	2	1	3	3	1	1	1	2	3	2	4	2	4	3	3	2	2	2	4	0	0	0	1	0
382	11	2	1	3	2	1	1	3	1	1	0	0	1	2	1	1	1	1	0	4	0	1	1	0	2	2	2	1	3	1	1	1	2	2	3	3	3	2	3	3	2	2	2	2	0	1	1	1	0
521	3	4	2	3	2	1	1	3	1	0	0	0	1	2	1	1	1	1	0	3	0	1	1	0	2	1	2	1	1	1	1	4	2	2	3	3	2	3	4	2	2	2	2	2	0	0	1	1	0
628	10	2	2	3	2	2	1	2	1	0	0	0	2	1	1	2	1	1	0	1	0	2	1	0	1	1	1	1	1	1	1	1	1	1	1	1	1	1	1	1	2	4	3	3	0	0	1	1	1
674	5	4	2	1	1	1	1	1	1	0	1	0	1	2	1	1	1	2	1	6	0	1	1	0	3	2	2	2	2	1	1	2	3	3	3	2	3	3	3	3	3	3	3	3	0	0	1	0	1
721	5	4	2	1	2	1	2	2	1	0	1	0	1	2	1	1	1	1	0	5	0	1	1	0	2	2	2	2	2	2	1	2	1	1	1	1	3	3	2	3	3	3	3	3	0	1	0	1	1
749	9	1	1	3	2	2	1	1	1	0	0	0	2	2	1	2	1	2	0	1	0	1	1	0	2	1	1	2	2	1	1	1	1	2	2	2	2	2	4	2	2	2	2	2	1	0	0	0	0
954	2	3	2	1	2	1	2	4	2	0	0	0	2	2	1	2	1	1	1	2	0	2	0	0	2	2	2	1	2	1	1	2	2	2	2	1	2	3	3	2	3	3	3	3	0	0	0	0	1
961	2	2	2	3	2	1	1	3	1	1	1	0	2	2	1	2	1	1	0	2	0	2	0	0	2	2	2	3	3	2	1	1	1	2	2	3	2	3	3	2	3	3	3	3	0	1	0	1	1
989	2	2	2	3	2	1	1	4	1	1	1	0	2	2	1	1	1	1	1	1	1	1	1	0	1	1	1	1	1	1	1	1	1	1	1	1	1	1	1	1	3	3	3	3	0	0	1	1	1
1035	2	1	2	3	2	2	1	3	2	0	0	0	2	2	1	1	1	1	1	6	0	1	1	0	2	1	2	1	3	2	1	1	1	3	2	3	1	3	3	3	3	2	2	3	0	1	1	1	1
1089	2	1	2	3	2	1	1	2	1	0	0	0	2	2	1	1	1	1	1	2	0	1	1	0	2	2	3	1	2	1	1	3	2	3	2	3	1	3	4	2	2	3	4	4	1	1	0	0	0
1121	7	1	2	1	2	1	2	2	1	0	0	0	2	2	1	2	1	1	0	2	0	2	0	0	2	1	1	1	1	1	1	1	1	1	1	2	2	3	1	1	3	2	2	2	0	0	0	1	1
1180	2	2	2	2	2	1	1	2	1	1	1	0	2	2	1	1	1	1	0	4	0	1	1	0	2	2	2	2	2	2	2	2	2	2	2	2	3	3	3	3	3	3	3	3	0	1	1	0	0
1196	7	1	2	1	1	1	2	3	1	0	0	0	2	2	1	1	1	1	1	2	0	2	1	0	2	2	1	2	2	1	1	1	1	2	3	2	2	3	3	2	2	2	2	2	1	0	0	0	0
1476	1	3	2	1	2	1	1	2	1	1	0	0	2	2	1	1	1	1	1	6	0	1	1	0	2	2	1	1	1	1	1	1	1	1	3	2	1	2	2	2	2	2	2	2	0	0	1	1	1
1530	1	2	1	3	2	1	1	4	1	1	1	1	1	2	1	1	1	1	0	7	1	1	0	1	1	1	1	1	1	1	1	1	1	1	1	1	1	1	1	1	3	3	3	3	1	1	0	1	1
1574	1	2	2	2	2	1	1	2	1	0	1	1	1	2	1	1	1	1	0	3	1	1	1	1	2	1	2	1	2	1	1	3	1	3	2	2	1	3	3	3	2	3	3	3	0	1	0	0	0
1599	4	1	2	3	1	2	1	1	1	0	0	0	1	2	1	1	2	1	1	3	0	2	1	0	1	1	2	2	1	1	2	2	1	2	2	2	2	4	4	1	2	1	1	4	0	1	0	0	0
1620	4	1	2	2	2	1	1	2	1	0	0	0	2	2	1	2	1	2	1	3	0	1	1	0	2	2	2	1	1	2	1	1	2	2	3	2	2	2	3	3	2	2	3	2	0	0	1	0	1
1625	1	2	2	2	2	1	1	2	1	0	0	0	1	2	1	1	2	1	1	4	0	1	1	0	2	1	2	1	1	1	1	2	2	2	3	2	2	2	3	1	2	2	3	3	0	0	0	0	1
1706	5	1	1	3	2	1	1	2	1	0	1	0	2	2	1	1	1	1	1	5	1	2	1	0	2	2	1	1	1	3	2	1	1	2	3	2	2	3	3	1	2	2	3	3	0	0	1	1	1
1765	1	4	1	3	2	1	1	2	1	0	0	1	2	2	1	1	1	1	1	3	0	1	1	1	2	2	2	3	2	1	1	3	2	1	2	2	3	3	3	2	3	3	3	3	0	0	1	1	1
1793	12	3	2	3	2	1	1	1	1	0	0	0	1	2	1	1	2	1	1	2	0	2	0	0	1	1	1	1	1	2	1	1	1	1	3	2	1	2	2	2	2	2	1	2	0	0	1	0	1
1853	1	1	2	3	2	1	1	2	1	0	0	0	1	2	1	1	1	1	1	4	0	2	1	0	2	1	2	1	2	1	1	3	3	3	2	3	3	4	1	2	3	3	3	3	0	1	1	1	1
1879	2	4	2	3	2	1	1	2	1	0	0	0	1	2	1	1	1	1	0	4	0	1	1	0	1	1	1	1	1	1	1	1	1	1	1	1	1	1	1	1	3	3	3	3	0	0	1	1	0
1891	1	4	1	1	1	1	1	1	1	0	1	0	2	1	1	1	1	1	1	4	0	1	1	0	2	2	1	3	2	2	1	2	2	3	2	2	3	3	4	3	3	3	2	3	0	1	1	0	1
1895	1	4	1	2	1	1	1	1	1	0	0	0	1	2	1	1	1	1	1	3	0	1	1	0	2	1	1	2	1	1	1	1	1	1	1	1	1	3	1	1	3	3	3	3	0	0	0	0	1
1907	10	4	1	3	1	2	1	2	1	0	0	0	2	1	2	2	1	1	1	5	0	2	1	0	2	2	2	2	2	2	3	2	1	2	2	3	3	3	3	2	3	3	3	3	0	1	1	1	0
68	4	4	1	3	1	2	1	1	1	1	1	0	2	2	1	1	1	1	1	8	0	1	1	0	3	1	1	1	1	1	1	1	1	1	1	1	1	1	1	2	4	3	4	3	0	1	1	1	1
137	11	1	2	3	2	1	1	2	1	0	0	0	2	2	2	2	1	1	1	3	0	2	1	0	2	2	2	1	2	1	1	1	2	3	3	2	3	3	4	2	2	1	2	4	0	1	1	1	1
146	11	1	1	3	2	1	2	3	1	0	0	1	2	1	1	1	1	1	1	4	1	2	0	1	2	2	2	2	1	1	1	1	2	1	2	2	2	3	1	2	4	3	2	3	0	1	1	0	0
160	11	1	2	3	1	1	1	3	1	0	0	0	1	2	1	1	1	1	1	4	0	1	1	0	3	3	2	2	1	1	1	2	1	2	3	2	3	2	4	2	3	2	3	3	1	0	0	0	1
177	11	1	2	3	2	1	1	2	2	0	0	1	1	2	1	1	1	2	1	3	0	1	0	1	2	2	2	2	2	2	2	2	1	1	2	2	3	3	3	2	3	3	3	3	0	0	0	1	1
193	2	3	2	2	2	1	1	3	1	1	0	0	2	2	1	1	1	1	0	4	0	2	1	0	2	2	2	2	1	1	1	2	2	2	2	2	3	2	3	2	3	3	3	3	0	0	1	0	0
309	10	1	2	2	2	1	1	1	1	0	0	0	2	2	2	1	1	1	1	3	0	2	1	0	2	1	2	1	3	2	1	1	2	3	2	4	4	4	2	1	2	1	3	4	1	0	0	0	0
314	10	1	2	2	1	1	1	2	1	0	0	0	2	2	1	1	1	1	0	2	0	2	1	0	2	1	1	1	1	1	1	1	1	1	3	2	1	2	3	2	1	2	2	2	0	0	1	1	1
365	3	4	1	3	2	2	1	3	1	0	0	0	1	2	1	1	1	1	1	4	0	1	1	0	3	2	1	1	2	1	2	2	2	2	3	3	3	3	3	2	3	2	2	3	0	1	1	0	0
496	3	1	2	3	2	1	1	4	1	0	0	0	2	2	1	2	1	1	1	1	0	1	1	0	2	1	2	1	1	1	1	1	1	1	2	1	2	2	4	1	1	2	2	4	0	0	1	1	1
514	8	2	2	1	1	1	1	2	1	1	0	0	1	2	1	1	1	1	1	6	0	2	1	0	2	2	2	1	2	1	1	1	1	2	1	2	2	3	4	3	2	2	2	3	0	1	1	1	1
553	8	4	1	1	1	1	1	4	1	0	1	1	2	1	2	2	1	2	0	2	1	1	0	1	2	2	3	4	2	1	3	1	1	3	3	3	3	3	1	4	4	4	3	3	1	0	0	0	0
600	6	1	2	3	2	1	1	2	1	0	0	0	2	2	1	2	1	1	1	3	0	1	1	0	2	2	1	1	2	1	1	2	2	2	3	2	2	3	3	2	3	2	2	3	0	1	1	1	1
622	8	4	2	2	1	1	1	1	1	0	1	0	2	2	2	2	1	2	1	3	0	2	0	0	2	2	1	1	2	1	2	3	1	3	3	3	3	4	3	2	2	2	2	3	0	0	0	1	1
643	5	4	1	3	2	2	1	2	1	0	1	0	2	2	1	1	1	1	0	2	0	1	1	0	1	1	1	1	1	1	1	1	1	1	1	1	1	2	4	1	1	2	2	4	0	0	0	1	1
662	5	4	2	3	2	2	1	4	1	1	1	0	2	2	1	1	1	1	1	3	0	1	1	0	2	2	1	1	3	1	1	1	2	1	3	4	3	2	2	1	2	2	1	4	1	0	0	0	0
670	5	4	2	2	2	1	1	2	1	0	1	0	1	1	1	2	1	1	1	6	1	1	1	0	2	2	2	1	2	2	2	2	2	2	2	2	3	3	3	3	3	3	3	3	0	0	1	1	1
687	5	4	2	3	2	1	1	2	1	1	0	0	1	2	1	1	1	1	1	3	1	2	0	0	2	2	2	2	2	2	1	1	2	2	3	3	1	2	4	2	3	3	3	3	0	0	0	1	1
727	9	1	2	3	2	1	1	3	1	0	0	0	1	2	1	1	1	1	0	5	0	1	1	0	2	2	2	2	2	1	1	2	2	2	3	2	3	3	3	3	2	3	2	3	0	1	0	1	1
800	9	2	2	3	2	1	2	2	1	0	0	0	2	2	1	1	2	1	1	3	0	2	1	0	2	2	2	2	2	2	1	1	1	2	4	1	1	3	2	3	3	3	3	3	0	1	1	1	0
836	7	2	2	2	1	1	1	1	1	0	0	0	1	2	1	2	1	2	1	3	0	1	0	0	3	2	1	1	2	1	2	2	2	3	3	4	3	2	3	2	3	3	2	3	0	1	1	0	1
928	2	3	2	3	2	1	1	2	1	0	0	0	2	2	1	2	1	1	0	3	0	1	1	0	2	2	2	1	2	2	2	2	2	2	3	3	2	4	3	3	3	2	2	3	0	0	1	1	0
986	2	3	2	3	2	1	1	2	1	0	0	1	1	2	1	1	1	1	0	4	1	1	1	1	2	2	1	2	2	1	2	2	2	2	2	3	2	3	3	2	3	3	3	3	0	0	1	1	1
994	2	3	2	3	2	1	1	1	1	0	0	0	1	2	1	1	1	1	1	6	0	1	1	0	2	1	1	2	2	2	1	2	1	1	2	2	2	3	3	2	2	3	2	3	0	1	1	1	1
1050	2	1	2	3	1	1	1	2	1	0	0	0	2	2	1	1	1	1	1	4	1	2	1	0	2	1	1	1	1	2	1	1	2	3	2	3	1	4	4	1	2	2	2	3	0	0	1	1	1
1157	2	3	2	3	2	1	1	1	1	0	0	1	2	2	2	1	1	1	1	8	1	2	0	1	3	1	2	2	2	2	1	1	1	1	3	3	4	2	3	1	3	2	2	2	1	1	1	1	1
1161	7	1	1	1	2	1	1	1	1	0	0	0	1	2	2	1	2	1	0	3	1	2	1	0	2	2	1	2	1	1	1	1	1	1	1	1	3	3	2	3	3	1	2	3	0	0	0	0	1
1174	2	1	2	3	2	1	1	2	1	0	0	0	2	2	1	1	1	1	0	3	0	1	1	0	2	1	1	2	1	1	2	4	2	1	3	3	3	4	2	1	3	3	2	2	0	1	0	1	1
1266	2	2	1	3	2	1	1	2	1	0	0	0	1	2	1	1	1	1	1	4	0	1	0	0	3	1	1	1	1	1	1	1	1	2	3	2	2	2	3	2	2	2	2	2	0	1	1	0	0
1268	2	2	2	3	1	1	1	2	1	0	0	0	2	2	1	1	1	1	1	4	0	1	1	0	2	2	2	2	2	1	2	1	2	2	2	3	2	3	3	2	3	3	3	3	0	1	1	0	0
1300	2	2	2	3	1	1	2	4	1	0	0	0	2	2	1	1	1	1	0	3	0	1	1	0	2	2	1	1	2	1	1	1	1	2	3	2	1	3	3	2	2	2	2	3	1	0	0	0	0
1357	5	2	2	1	2	1	1	4	1	0	0	0	2	2	1	2	2	1	1	5	0	1	1	0	2	2	2	2	2	2	2	2	2	2	2	2	4	4	4	3	2	2	2	4	0	0	0	0	1
1358	5	1	2	1	2	1	1	2	1	0	0	0	2	2	1	1	1	1	1	4	0	2	1	0	2	2	1	2	1	1	1	1	1	1	1	1	4	3	3	1	1	3	2	3	0	0	1	0	1
1422	5	2	2	3	2	1	1	3	1	0	0	0	2	2	1	1	1	1	1	3	0	1	1	0	3	1	2	1	1	2	2	1	1	2	4	2	4	3	4	2	1	2	1	2	0	1	0	0	0
1458	7	1	1	2	2	1	1	1	1	0	0	0	1	2	1	1	1	1	1	2	1	2	1	0	2	2	1	3	3	2	2	1	1	2	2	4	1	3	4	2	3	3	3	3	0	1	1	1	1
1543	1	2	1	3	2	2	1	2	1	1	0	0	2	2	1	1	1	1	0	2	0	2	1	0	2	1	1	3	3	1	1	1	2	2	3	3	3	3	3	2	2	2	2	3	0	0	0	1	1
1603	2	4	2	3	2	1	1	4	1	0	0	0	2	2	1	1	1	1	1	3	0	1	1	0	3	1	1	2	2	1	1	1	1	3	3	3	3	3	2	3	3	2	1	2	0	0	0	1	1
1629	2	4	2	3	2	1	1	3	1	0	0	0	1	2	1	1	1	1	1	2	0	2	1	0	3	2	2	1	2	1	2	4	1	2	4	2	1	4	4	2	3	2	4	3	0	1	0	0	0
1632	1	2	2	1	2	1	1	2	2	1	0	0	1	2	1	1	2	1	0	1	0	1	0	0	2	2	2	2	2	2	1	2	1	1	1	1	3	3	3	3	3	3	3	3	0	0	0	0	1
1648	1	2	2	3	2	2	1	4	1	0	0	0	2	2	2	1	2	1	1	2	1	2	1	0	2	3	1	1	1	2	1	1	1	2	3	2	1	3	3	2	3	3	2	2	0	1	1	1	1
1672	1	3	1	1	1	1	1	2	1	0	0	0	1	2	1	1	1	1	1	5	0	2	1	0	2	2	1	1	3	2	1	1	1	3	2	3	1	3	4	2	2	3	3	3	0	1	0	1	1
1704	5	1	2	2	2	2	1	4	1	1	0	0	2	2	1	2	1	1	0	3	0	1	1	0	1	1	1	1	1	1	1	2	1	1	1	1	1	1	1	2	2	4	3	4	0	0	1	1	1
1715	5	1	2	3	1	1	1	4	1	0	0	0	2	2	2	2	1	1	0	1	0	2	1	0	2	1	2	1	1	1	1	1	1	1	3	1	3	3	1	2	2	2	2	2	0	0	1	0	1
1717	8	2	2	1	2	1	1	2	1	0	0	0	2	2	1	2	1	1	0	6	0	1	1	0	1	1	1	3	1	1	1	1	1	1	1	3	1	4	1	1	2	4	2	2	0	1	1	1	1
1734	12	4	2	2	2	1	1	2	1	1	0	0	1	2	1	1	1	1	1	1	0	2	0	0	1	4	2	1	4	1	1	2	2	2	3	4	1	3	4	1	4	4	1	4	1	0	1	0	0
1745	1	4	1	3	2	1	1	2	2	0	1	0	2	1	1	2	1	1	1	4	0	2	1	0	2	1	1	3	2	1	1	1	1	2	2	1	2	1	2	3	3	3	3	4	0	0	1	1	1
1753	1	2	2	2	2	2	1	4	1	0	0	0	1	2	1	1	1	1	1	7	1	1	1	0	2	1	2	3	2	1	1	2	2	2	3	3	2	3	3	2	3	3	2	3	0	1	1	1	1
1779	12	4	1	3	2	1	1	3	1	0	1	0	2	2	1	1	1	1	1	5	1	2	1	0	2	1	1	3	2	1	1	3	3	3	3	3	2	3	3	3	3	3	3	3	0	1	1	1	1
1792	12	3	1	3	2	1	1	2	1	1	0	0	1	2	1	1	1	1	1	8	0	1	1	0	2	2	1	1	1	1	3	4	1	2	3	3	3	3	3	2	3	2	3	2	0	1	0	0	0
1828	1	1	2	3	2	2	2	2	1	0	0	0	2	2	1	1	1	1	1	1	0	1	1	0	1	1	1	1	1	1	1	1	1	3	3	4	1	3	1	1	2	2	1	3	0	0	0	1	1
1852	1	1	2	3	2	1	1	2	1	0	0	0	2	2	1	1	1	1	1	4	0	2	0	0	2	2	2	1	2	2	2	1	1	1	2	3	2	3	2	2	3	3	2	3	0	0	0	0	1
1894	1	4	1	1	1	2	1	4	1	1	1	0	1	2	1	1	1	1	1	4	0	2	1	0	2	2	1	2	2	2	1	4	2	3	3	2	3	3	3	3	3	3	4	3	0	0	1	1	1
1899	8	1	2	1	2	1	1	2	1	0	0	0	2	2	1	1	1	1	0	4	0	1	1	0	2	1	1	1	2	2	2	3	2	2	3	3	3	3	3	2	3	3	2	2	0	1	1	1	1
73	4	4	2	2	2	2	1	2	1	0	0	0	2	2	1	2	1	1	1	5	1	1	1	0	1	1	1	2	2	1	1	3	1	1	1	2	1	3	3	2	3	3	3	3	0	1	1	1	1
108	3	2	2	3	2	1	1	2	1	0	0	0	1	2	1	1	1	1	0	2	0	1	1	0	1	1	1	2	2	1	2	1	2	3	1	3	2	3	3	3	3	3	2	3	0	1	1	1	1
121	11	1	2	2	2	1	1	4	1	0	0	0	2	2	1	1	2	1	0	3	0	2	1	0	2	3	2	2	2	2	1	2	2	2	3	3	3	3	3	3	3	3	3	3	0	1	0	1	1
150	10	1	2	3	2	1	1	2	1	1	0	0	2	2	1	1	1	1	1	2	0	1	1	0	2	3	1	3	2	1	1	1	2	3	2	4	2	3	3	3	3	3	3	3	0	0	0	1	1
174	11	1	2	3	2	1	1	2	1	0	0	1	2	2	1	1	1	1	1	4	0	2	1	1	2	2	1	2	2	1	2	1	2	2	3	2	3	3	2	2	3	3	3	3	0	0	1	1	1
203	12	2	2	1	2	1	1	2	1	0	0	0	1	2	1	2	1	1	0	4	0	1	0	0	2	2	1	1	1	1	1	3	1	1	3	2	1	3	3	2	2	4	1	3	0	1	1	1	1
295	1	4	1	1	2	1	1	2	1	1	1	1	2	2	1	1	2	1	1	6	1	2	1	1	2	2	1	1	1	1	1	2	1	1	3	2	3	2	3	2	2	2	2	2	0	1	1	1	1
312	10	1	2	3	1	1	1	3	1	0	0	0	2	2	1	1	2	1	0	5	1	1	1	0	2	2	1	1	2	1	1	2	1	1	3	2	1	2	3	3	2	3	2	3	0	1	1	1	1
321	10	1	2	1	2	1	1	1	1	0	0	0	2	1	1	1	1	1	1	5	0	2	1	0	2	2	2	2	2	2	1	1	1	2	2	2	2	3	3	3	3	3	3	3	0	0	1	0	1
390	11	2	1	3	1	1	1	2	1	0	0	0	1	1	1	1	1	1	0	3	0	1	1	0	2	2	1	2	2	1	1	1	1	2	3	3	3	2	3	2	2	2	2	3	0	1	1	1	1
418	3	1	1	1	1	1	1	1	1	1	1	0	1	1	1	1	1	1	1	1	0	2	1	0	3	2	1	2	2	2	2	2	2	4	1	2	1	4	4	4	4	4	4	4	0	1	0	0	0
501	3	4	2	3	2	1	1	2	1	0	0	0	1	2	1	1	1	1	1	4	0	2	1	0	3	2	1	1	3	1	1	2	1	1	2	2	1	2	3	3	4	3	3	3	0	1	0	1	1
570	8	4	2	1	2	1	1	4	1	0	0	0	1	2	1	1	1	1	1	5	0	2	1	0	2	2	1	1	1	1	1	1	1	1	2	2	1	3	4	1	2	3	1	3	0	1	1	1	1
585	8	4	1	2	2	1	1	3	1	1	1	1	2	2	1	1	1	1	1	2	1	2	1	1	2	1	1	2	2	2	1	1	1	1	2	2	1	3	3	3	3	3	2	2	1	0	0	0	0
689	11	2	1	1	2	1	1	2	1	0	0	0	2	2	1	1	1	1	0	5	0	1	1	0	2	2	1	2	4	2	1	2	1	3	1	2	4	4	3	2	3	3	4	4	0	0	1	1	1
734	9	1	1	3	2	2	1	2	1	0	0	0	2	1	2	1	1	1	1	3	0	1	1	0	3	1	3	1	1	2	1	1	2	2	3	4	1	2	4	3	2	1	4	3	1	1	0	0	0
747	9	1	1	1	2	1	1	1	1	0	1	1	1	1	1	2	1	2	0	1	0	1	0	1	2	2	1	1	2	3	1	1	3	1	2	3	1	4	3	1	4	1	4	4	1	0	0	0	0
758	9	1	2	3	2	2	1	3	1	0	0	0	1	2	2	2	1	1	1	1	0	1	1	0	2	1	2	2	2	1	1	2	1	2	2	2	2	4	3	2	3	3	2	3	1	0	0	0	0
771	11	4	1	3	2	1	1	1	1	0	1	0	2	2	1	1	1	1	1	3	0	1	1	0	2	2	2	2	2	1	2	2	2	2	3	3	3	3	3	3	2	3	3	3	0	1	1	1	1
793	1	4	2	1	2	1	1	3	1	0	0	0	2	2	1	1	1	1	1	4	0	2	1	0	2	1	2	2	2	1	1	2	1	2	1	2	2	3	4	3	3	3	2	3	0	0	1	1	1
832	9	1	2	3	2	1	1	2	1	1	0	0	2	2	1	1	1	1	1	3	0	1	0	0	2	1	1	2	1	2	1	1	1	2	2	2	1	3	4	3	2	3	2	2	0	0	0	1	1
838	6	2	2	2	2	2	1	2	1	0	0	0	1	2	1	1	1	1	0	5	0	1	0	0	2	2	2	1	2	1	1	1	1	1	3	2	3	3	3	2	2	2	1	3	0	1	0	1	1
1012	2	2	2	3	2	1	1	4	1	0	1	0	2	2	1	1	1	1	0	4	0	2	1	0	2	2	2	2	2	1	1	1	2	2	3	2	1	3	3	3	3	3	3	3	0	0	1	0	1
1025	7	1	1	2	1	1	1	2	1	0	0	0	1	1	1	2	1	1	0	2	0	1	0	0	1	2	2	2	1	1	1	1	1	1	1	2	1	3	1	3	3	3	3	3	0	0	0	1	1
1086	7	1	1	3	2	1	1	2	2	1	1	0	2	1	1	1	1	1	0	3	0	2	1	0	1	1	1	2	1	2	1	1	1	1	1	1	3	3	2	2	3	2	3	2	0	1	1	1	0
1132	2	2	2	2	2	1	1	2	1	1	1	0	1	2	1	1	1	1	1	2	0	1	1	0	2	2	2	2	2	1	1	2	2	2	3	3	3	3	3	3	3	3	2	2	0	1	0	1	0
1135	7	1	2	2	2	1	1	1	1	0	0	0	2	2	1	1	2	1	1	3	0	1	1	0	2	2	2	2	2	1	1	2	1	2	3	3	2	3	3	2	3	2	4	2	0	1	0	1	1
1164	2	1	2	3	2	1	1	3	1	0	0	0	2	2	1	1	2	1	0	3	0	2	1	0	1	1	1	1	1	1	1	1	1	2	1	1	2	2	4	2	2	3	2	2	0	0	1	1	0
1233	2	1	2	3	2	1	1	2	1	0	0	0	1	2	1	1	1	1	1	3	1	2	1	0	2	1	1	1	1	1	1	1	1	1	1	1	2	2	1	1	2	3	4	4	0	0	0	1	1
1239	2	2	2	3	2	1	1	2	1	0	0	0	1	2	1	1	1	1	1	1	0	1	1	0	3	1	2	1	1	1	1	1	1	3	3	3	1	3	4	2	1	2	2	4	0	1	1	1	1
1275	7	1	2	3	2	1	1	2	1	0	0	0	1	2	1	1	1	1	0	2	0	1	0	0	2	1	1	2	1	1	1	3	1	1	1	2	2	3	3	2	2	3	3	3	0	0	1	1	0
1325	2	3	2	3	2	1	1	2	1	0	0	0	2	2	1	1	1	1	0	3	0	1	0	0	2	1	1	1	1	1	1	2	1	1	2	3	2	2	1	2	3	3	2	2	0	1	0	0	0
1359	5	2	1	1	1	1	1	2	1	0	1	0	2	1	1	1	1	1	0	5	0	2	1	0	2	1	2	2	2	1	1	1	1	3	3	4	1	3	4	2	2	3	1	3	0	0	1	1	1
1397	2	2	1	2	2	2	1	2	1	1	1	0	2	2	1	1	1	1	1	1	0	2	1	0	1	1	1	1	1	1	1	3	1	2	3	2	2	2	3	2	2	2	3	2	0	1	0	0	0
1407	5	1	2	2	2	1	1	2	1	0	0	0	2	2	1	1	1	1	1	7	0	1	1	0	2	2	2	3	2	1	2	1	2	1	3	3	2	4	3	3	3	2	2	3	0	0	0	0	1
1438	10	2	2	3	2	1	1	2	1	1	0	0	2	2	1	1	2	1	0	3	0	1	1	0	2	2	2	1	2	2	2	2	2	2	2	2	3	4	3	3	3	3	3	3	0	0	1	1	1
1455	4	3	1	3	1	1	1	2	1	0	0	1	1	2	1	1	1	1	1	4	1	1	1	1	2	2	2	2	2	1	1	1	2	2	2	2	3	3	3	3	3	3	2	3	0	0	0	1	1
1519	1	2	2	3	2	1	1	2	1	0	0	0	1	2	2	1	1	1	0	3	0	1	1	0	2	2	2	2	2	2	1	1	2	2	3	3	3	3	3	3	2	3	2	3	0	0	1	1	1
1602	4	1	2	3	2	1	1	3	1	0	0	0	2	2	1	1	1	1	1	2	0	1	1	0	2	2	2	1	1	1	1	1	1	1	2	3	2	3	3	2	2	2	2	2	1	0	0	0	0
1677	5	3	1	2	2	1	1	2	1	0	0	0	2	1	1	1	1	1	0	3	0	1	1	0	2	1	1	2	1	2	1	1	1	2	1	3	4	2	3	1	1	3	3	3	0	1	0	0	1
1679	5	3	1	3	2	1	1	1	1	0	1	0	2	1	2	1	1	1	1	2	0	1	1	0	2	2	2	2	2	1	1	1	1	1	3	1	3	3	3	3	2	2	2	3	0	0	0	0	1
1763	1	3	2	1	1	1	1	3	1	0	0	1	1	1	1	1	1	1	1	3	0	1	1	1	2	1	1	1	2	2	1	2	1	2	3	2	2	3	3	2	2	2	3	3	0	0	0	0	1
1778	12	4	2	3	2	1	1	2	1	0	1	0	1	2	1	1	1	2	0	2	0	1	1	0	1	1	1	1	2	1	1	1	2	3	2	1	4	2	3	3	2	3	1	3	0	0	0	0	1
1808	5	4	2	3	2	1	1	2	1	1	1	1	1	2	1	1	1	2	1	3	0	1	1	1	2	2	2	3	2	1	1	2	2	2	3	3	3	3	3	3	3	3	2	3	0	1	0	0	1
1855	1	1	2	3	2	1	1	4	1	0	0	0	2	2	1	1	2	2	1	3	1	1	0	0	2	2	2	1	2	3	1	3	2	3	2	4	4	4	3	4	3	3	1	3	0	1	0	0	1
1873	2	4	2	3	1	1	1	2	1	0	0	0	1	1	1	1	1	1	1	5	1	1	1	0	2	2	2	2	2	1	1	1	1	2	3	3	1	2	4	2	2	3	3	3	0	0	1	1	1
1883	2	4	1	3	2	1	1	4	1	0	0	0	1	2	1	1	1	1	1	5	0	1	0	0	1	1	2	2	1	2	2	1	2	2	2	2	2	3	3	2	3	3	3	3	0	1	1	0	0
39	8	3	2	2	2	1	2	2	1	0	0	0	1	2	1	1	1	1	1	1	0	1	0	0	1	2	1	2	1	1	1	1	1	1	2	2	2	4	3	2	3	3	1	1	0	0	0	0	1
42	8	2	1	3	2	1	1	4	1	0	0	0	2	2	1	1	1	1	0	3	0	2	1	0	2	2	1	1	1	1	1	1	1	1	1	1	1	3	3	3	2	3	3	3	0	0	1	1	0
79	4	4	1	1	2	1	1	2	1	0	0	0	1	1	1	1	1	1	0	3	0	1	1	0	2	2	2	2	1	2	1	1	1	2	3	3	2	3	3	3	3	2	2	3	0	1	0	0	1
127	11	1	2	3	2	1	1	3	1	0	0	0	2	2	1	2	1	1	0	8	1	1	0	0	2	2	2	1	1	1	2	2	1	1	3	2	2	3	3	2	3	3	2	3	0	1	1	1	1
148	11	1	2	2	2	1	1	3	1	0	0	0	2	2	1	1	1	2	0	3	0	1	1	0	1	1	1	2	1	2	1	3	2	3	3	3	2	3	2	3	3	3	3	3	0	1	1	0	0
155	11	1	2	2	2	1	1	3	1	0	0	0	2	2	1	2	1	1	1	3	0	2	1	0	2	2	1	1	2	1	1	2	1	2	3	3	3	2	3	2	2	2	3	3	0	1	0	0	0
194	12	1	2	3	2	1	2	3	1	0	0	0	2	2	1	1	1	1	1	3	0	2	1	0	1	1	1	1	1	1	1	2	1	2	3	2	2	3	4	1	2	2	2	2	0	1	1	1	1
207	12	2	2	1	2	1	2	2	1	1	0	0	2	2	1	1	1	1	0	2	0	2	1	0	3	2	2	1	1	1	1	1	2	4	4	3	4	4	4	1	3	3	1	2	0	1	0	1	1
233	2	3	2	3	2	2	1	4	1	1	1	0	2	2	1	2	1	1	1	8	1	1	1	0	2	2	2	2	2	2	1	2	2	2	3	3	4	3	4	4	2	2	2	3	0	1	1	1	1
251	6	1	2	3	2	2	1	2	1	1	1	0	1	2	1	1	1	1	0	3	0	2	0	0	2	1	1	2	3	1	2	1	1	1	2	1	1	3	3	3	2	3	4	4	0	0	0	0	1
256	6	1	2	3	2	1	1	2	1	0	0	0	2	1	1	1	2	1	1	4	0	2	1	0	2	2	2	2	2	2	2	1	2	2	3	3	3	3	3	3	3	3	3	3	0	1	0	0	1
257	6	1	2	3	2	1	1	2	1	0	0	0	2	2	1	2	1	1	1	3	0	2	1	0	2	2	2	1	2	1	1	2	2	2	3	3	3	3	3	2	3	3	2	3	0	1	1	0	0
280	12	1	1	2	2	1	2	3	1	0	0	0	1	2	1	1	1	1	1	5	0	2	1	0	2	2	2	2	2	1	1	1	1	2	3	2	2	2	3	3	3	3	3	3	0	0	1	1	1
303	6	1	2	1	1	1	1	2	1	0	0	0	2	2	2	2	1	1	1	2	0	2	0	0	2	1	1	1	2	1	1	1	1	1	1	3	2	3	4	2	2	2	2	2	0	1	1	0	0
444	3	4	1	3	1	2	1	4	1	0	1	1	1	2	1	1	1	1	1	6	1	1	1	1	2	2	1	4	2	4	1	2	2	2	3	3	4	3	4	3	3	3	4	3	0	0	0	0	1
495	3	1	1	3	1	1	1	2	1	0	0	0	2	1	1	2	1	1	0	4	0	2	0	0	2	1	1	2	2	1	2	2	3	2	3	2	3	3	3	2	3	3	4	3	0	0	0	1	1
506	3	1	2	1	1	2	1	2	1	0	1	0	1	2	1	1	1	2	1	3	0	1	1	0	2	1	2	1	2	1	2	1	2	2	3	3	2	3	2	3	3	3	2	3	1	1	0	1	1
563	8	4	2	2	1	1	1	2	1	0	0	0	2	2	1	1	1	1	1	3	0	1	0	0	3	2	1	1	1	1	1	2	1	2	3	3	3	2	3	2	2	2	3	3	1	0	0	0	0
580	7	3	2	3	2	2	1	2	1	0	0	0	2	2	1	1	1	1	1	3	1	1	0	0	2	1	2	1	2	3	1	1	1	2	4	2	2	3	4	3	2	2	2	3	1	0	0	0	0
652	12	4	1	1	1	1	1	4	1	1	0	0	2	2	1	1	1	1	0	5	0	2	1	0	2	3	1	2	1	2	1	1	1	2	4	3	1	3	4	2	2	2	2	4	1	0	0	0	0
803	1	3	1	3	2	2	1	2	1	0	0	0	2	2	1	1	1	1	1	2	0	1	1	0	3	2	3	1	2	1	1	1	1	1	3	3	4	3	3	2	2	2	2	3	0	0	1	1	1
811	6	2	2	1	2	1	1	2	1	0	0	0	2	2	1	1	1	1	1	4	0	2	1	0	2	2	1	2	2	1	1	2	2	2	3	2	3	3	3	2	3	3	3	3	0	0	1	1	1
819	6	2	2	1	1	1	1	2	1	0	0	0	2	1	1	1	1	1	1	7	0	1	1	0	2	2	2	2	2	1	1	2	2	2	3	2	2	3	4	3	3	3	3	3	0	1	1	1	1
845	10	3	2	3	2	1	1	4	1	0	0	0	2	2	1	1	1	1	1	3	0	1	1	0	2	2	2	3	1	1	2	1	2	2	3	3	3	3	3	3	3	4	2	2	0	1	1	1	0
853	1	4	2	1	1	1	1	1	1	0	0	0	2	2	1	1	2	1	0	3	0	2	1	0	2	1	2	1	2	1	1	2	1	1	3	2	3	3	3	2	2	3	1	3	0	0	0	1	1
907	2	2	2	3	2	1	1	2	1	1	1	1	2	2	1	1	1	1	1	4	0	2	1	1	1	1	1	1	1	1	1	1	2	3	2	3	2	2	3	2	2	3	2	3	0	1	1	1	0
930	2	1	2	3	2	1	1	2	1	0	0	0	1	2	1	1	1	1	0	3	0	2	1	0	1	2	1	1	2	1	3	2	2	3	3	3	3	3	3	2	3	3	3	3	0	1	1	1	0
944	2	2	2	3	2	1	1	1	1	0	1	0	1	2	1	1	1	1	0	3	0	1	1	0	2	2	1	2	1	1	1	1	1	1	3	2	2	3	3	2	2	2	2	3	0	0	1	0	0
1015	2	3	2	3	2	2	1	1	1	0	0	0	2	2	1	1	1	1	1	6	0	1	0	0	2	2	1	1	2	1	2	2	2	2	3	2	4	3	3	3	3	2	2	3	0	0	0	1	1
1061	7	1	2	1	2	1	1	4	1	0	0	0	1	2	1	2	1	1	1	3	0	2	1	0	2	1	2	1	2	1	1	1	2	3	3	3	2	3	3	3	3	3	2	2	0	0	0	0	1
1063	7	1	2	3	2	2	1	3	1	0	0	0	2	2	1	2	1	2	0	2	0	1	1	0	2	1	2	2	3	2	1	1	2	1	3	3	1	3	3	3	3	3	3	3	0	1	0	1	0
1101	2	3	2	3	2	1	1	2	1	1	0	0	1	2	1	1	1	1	1	6	1	1	1	0	2	1	2	3	1	1	1	2	2	2	3	2	3	4	1	2	3	3	3	4	0	1	1	1	1
1110	2	3	2	3	2	1	1	3	1	0	0	0	2	2	2	1	1	1	1	3	0	2	1	0	2	1	2	2	1	1	1	1	1	2	2	2	3	3	3	2	2	3	2	3	0	0	0	0	1
1118	2	1	1	3	2	1	1	2	2	1	1	0	2	2	2	2	1	1	0	2	0	2	0	0	2	2	1	2	1	1	2	2	1	1	3	2	2	3	3	2	3	3	2	3	0	1	0	1	1
1126	2	1	1	3	2	1	1	4	1	0	0	1	2	1	2	1	2	1	1	4	0	1	1	1	2	2	1	2	2	1	1	1	1	2	2	2	2	4	2	4	2	4	2	2	0	1	1	1	1
1163	7	1	2	2	2	1	1	4	2	0	0	1	2	1	1	2	1	1	1	4	0	1	1	1	2	2	2	1	2	1	1	1	1	2	1	1	4	4	3	1	3	3	3	3	0	0	0	1	1
1194	2	3	2	3	2	1	1	4	1	1	1	0	2	1	1	1	1	1	1	6	1	1	0	0	2	1	1	1	2	1	1	2	2	2	2	2	2	3	2	3	3	3	3	3	0	0	1	1	1
1202	2	3	2	1	1	1	1	2	1	0	0	0	1	2	1	1	1	1	1	4	0	1	1	0	1	1	1	1	1	1	1	3	3	1	3	2	2	3	4	2	3	2	1	3	0	0	0	1	1
1229	2	2	2	3	2	1	1	1	1	1	1	0	1	2	1	2	1	1	1	1	0	2	1	0	1	2	1	1	1	1	1	1	1	1	1	1	3	3	3	3	2	2	2	2	0	0	1	1	1
1285	2	2	2	3	2	1	1	2	1	0	1	0	1	2	1	1	1	1	1	1	0	1	1	0	2	1	1	2	1	1	2	3	1	1	1	1	4	4	3	3	2	2	3	3	0	1	1	1	1
1320	2	1	2	3	1	1	1	3	1	1	0	0	2	2	1	1	1	1	1	3	0	1	1	0	2	2	1	1	1	1	2	1	1	1	1	2	1	3	3	2	3	3	3	3	0	1	0	1	1
1321	7	1	2	3	2	1	1	3	1	0	0	1	1	2	1	1	1	1	1	2	0	1	0	1	2	2	1	2	2	2	2	1	2	2	3	3	3	4	3	2	3	3	2	3	0	0	0	1	1
1336	5	2	1	3	2	1	1	2	1	1	0	0	1	2	1	2	1	1	1	4	1	1	1	0	2	2	2	2	2	1	3	1	2	2	4	2	2	4	3	2	2	3	4	4	0	1	1	0	1
1346	5	2	2	3	2	2	1	2	1	0	0	0	2	2	1	1	1	1	1	3	1	2	1	0	2	2	2	3	2	1	1	1	1	1	3	2	3	2	3	2	2	3	4	3	0	0	1	1	1
1384	7	1	2	2	2	1	1	2	1	0	0	0	1	2	1	2	1	1	0	3	0	2	1	0	3	1	1	2	1	1	1	1	1	2	2	2	3	3	3	2	2	2	3	3	1	1	0	0	0
1390	7	1	2	2	2	1	2	3	1	0	0	0	2	1	1	1	1	1	1	5	1	2	0	0	2	2	1	1	1	1	1	2	1	3	2	3	2	3	3	3	3	2	3	2	0	1	1	1	1
1421	5	2	2	3	2	1	1	3	1	0	0	0	1	2	2	1	1	1	1	5	0	1	0	0	2	2	1	2	1	1	1	2	2	2	2	2	3	3	2	3	3	3	3	3	0	1	1	0	0
1489	4	1	2	1	1	1	1	3	1	0	0	1	2	2	1	1	2	1	1	7	1	2	0	1	2	2	2	1	2	2	1	2	1	3	2	3	2	4	3	3	3	3	3	3	0	1	1	0	1
1525	1	2	1	3	2	1	1	3	1	1	1	0	2	1	1	1	1	1	0	4	0	1	1	0	2	2	1	3	1	2	1	1	2	2	4	4	3	3	3	2	2	3	2	2	0	1	1	1	1
1553	1	2	1	3	1	1	1	3	1	0	0	0	2	2	1	1	1	1	0	4	0	1	1	0	2	2	1	2	2	1	1	1	2	2	3	3	3	3	3	3	2	2	3	2	0	0	1	1	1
1555	1	2	2	3	2	1	1	2	1	1	0	0	2	2	1	1	1	1	0	3	0	1	1	0	2	2	2	1	2	1	1	1	1	2	3	2	3	3	3	2	3	2	2	3	0	1	1	1	0
1640	1	1	1	3	1	2	2	4	1	0	0	0	2	1	1	1	1	1	1	4	0	2	1	0	2	2	1	1	1	1	1	1	1	1	2	2	4	2	4	2	2	2	1	2	0	1	0	1	0
1645	1	2	2	3	2	1	2	4	1	0	0	0	1	2	1	1	1	1	1	7	0	2	0	0	2	2	2	2	2	2	2	2	1	2	3	3	3	3	3	3	3	3	3	3	0	1	1	1	1
1688	5	3	2	2	2	1	1	2	1	0	0	0	1	2	1	1	1	1	1	2	0	2	1	0	2	1	2	2	2	1	2	1	2	2	4	2	3	3	2	3	2	3	3	3	0	1	0	1	0
1691	5	3	2	2	2	1	1	2	1	0	0	0	2	2	1	1	1	1	0	4	0	1	1	0	2	1	2	2	2	1	1	1	1	2	1	1	3	4	4	1	4	3	1	4	0	0	1	0	1
1709	1	3	1	1	1	1	1	2	2	1	1	0	2	1	1	1	1	1	1	4	0	2	1	0	2	2	2	1	2	1	1	1	1	2	4	3	3	3	3	1	3	2	2	2	0	0	1	0	0
1711	5	3	2	3	2	1	1	1	1	1	1	0	2	2	1	2	1	2	0	4	0	2	0	0	1	1	1	1	2	1	1	1	1	1	1	1	2	2	4	2	2	3	1	4	0	0	1	1	1
1730	12	4	2	3	2	1	1	2	1	0	0	0	1	2	1	1	1	1	1	3	0	1	1	0	2	1	2	1	1	1	1	2	1	3	3	3	2	3	3	2	2	2	3	3	0	1	0	0	0
1733	12	4	1	3	2	1	1	4	2	1	1	0	1	2	2	1	1	1	0	3	1	2	0	0	2	1	1	2	2	1	2	3	2	1	3	2	2	3	3	3	3	3	3	3	0	1	1	1	0
1774	1	3	2	3	2	1	1	2	1	0	0	0	2	2	1	1	1	1	1	6	0	2	1	0	3	1	1	1	3	1	1	4	1	1	3	3	3	3	3	3	3	2	2	3	0	0	1	1	1
1843	1	1	2	1	1	1	2	3	1	0	0	0	2	2	1	2	1	1	0	3	0	2	0	0	2	2	2	2	2	2	2	3	2	3	3	4	3	4	3	3	3	3	3	4	0	0	1	1	0
1844	1	1	2	1	1	1	1	2	1	0	0	0	1	2	1	1	1	1	1	1	0	1	1	0	2	1	2	1	1	2	1	2	1	2	3	2	2	3	3	2	3	3	2	3	1	0	0	0	0
1880	2	4	2	3	2	1	1	3	1	1	1	1	1	2	1	1	1	1	1	6	1	1	1	1	2	2	1	1	2	1	2	1	2	1	1	1	3	3	3	3	3	3	3	3	0	1	1	1	1
1909	10	4	2	3	2	1	1	3	1	1	1	0	2	2	1	1	1	1	1	4	0	2	1	0	2	2	1	2	2	1	1	2	2	3	2	3	3	3	3	3	3	3	3	3	0	0	1	0	1
1	1	4	2	3	2	1	1	2	1	0	0	0	1	2	1	1	1	1	1	4	0	1	1	0	2	2	2	1	2	1	2	1	2	2	4	3	3	4	3	2	3	2	2	3	0	0	1	1	0
2	8	4	2	1	2	1	1	2	1	0	0	1	1	2	1	1	1	1	1	3	0	1	0	1	1	1	2	1	1	1	1	1	1	1	1	1	2	2	4	2	3	2	3	3	0	1	1	1	1
130	11	1	2	3	2	1	1	4	2	0	1	0	2	2	2	2	1	1	0	4	0	2	1	0	2	1	1	1	1	1	1	2	1	1	2	1	2	3	2	3	3	2	3	3	0	1	1	1	0
170	1	3	1	3	2	1	1	2	1	0	0	1	1	1	1	1	2	1	0	5	0	1	1	1	2	2	2	2	2	2	1	2	1	2	4	3	3	3	3	3	3	3	2	3	0	1	1	1	1
195	2	3	2	2	2	1	1	2	1	0	0	1	1	2	1	1	1	1	1	5	0	1	1	1	2	2	2	1	3	2	1	1	2	2	3	3	3	3	3	3	3	3	3	3	0	1	1	1	1
205	12	1	2	1	1	1	1	2	1	0	0	0	2	2	1	1	1	1	0	5	0	1	0	0	2	2	1	1	1	1	1	1	2	2	3	3	1	2	4	2	3	3	1	4	0	1	0	0	0
211	12	2	2	2	1	1	1	2	1	0	0	0	2	2	1	1	1	1	1	6	0	1	1	0	2	2	1	2	1	2	1	2	1	1	3	2	2	3	3	2	3	3	3	3	0	1	1	1	1
213	12	2	2	1	1	1	1	4	1	0	0	0	1	2	1	1	1	1	1	5	1	2	1	0	2	1	2	1	2	1	1	4	2	2	3	2	2	4	4	3	3	3	3	3	0	0	0	1	1
231	4	4	2	2	2	1	1	1	1	0	0	0	2	2	1	2	1	1	1	6	0	1	0	0	2	2	2	3	2	1	1	2	1	2	3	4	2	3	3	2	3	3	4	3	0	0	1	1	1
269	6	1	2	3	2	1	1	4	1	0	0	0	2	2	1	1	1	1	0	2	0	2	0	0	1	1	1	1	1	1	1	2	1	1	1	1	2	3	3	2	2	3	3	3	0	0	0	1	0
299	6	1	1	3	2	1	1	4	1	0	0	0	2	2	1	1	1	1	0	2	0	1	1	0	2	2	1	1	1	1	1	1	2	2	3	3	2	3	3	2	2	3	2	3	0	0	1	1	0
304	12	2	2	2	1	1	1	2	1	0	1	0	2	2	2	1	1	1	1	1	1	2	1	0	2	1	1	2	2	1	1	2	3	1	3	3	2	3	3	3	3	3	2	3	0	0	1	1	1
325	10	1	2	3	1	1	1	4	1	0	0	0	2	2	2	1	1	1	0	3	0	2	1	0	1	1	2	1	1	3	1	1	1	2	2	1	1	4	4	3	2	3	3	3	0	0	1	0	1
329	3	1	2	3	2	1	1	4	1	0	0	0	1	2	1	1	1	2	1	3	1	1	0	0	2	1	1	1	2	1	1	1	1	2	3	1	2	3	3	2	2	3	3	3	0	1	0	1	1
339	3	2	2	1	1	1	2	1	1	0	0	0	1	2	1	2	1	1	1	2	0	1	1	0	1	1	1	1	1	1	1	1	1	1	1	1	1	1	1	1	4	4	4	4	0	0	0	1	1
388	3	4	1	3	2	1	2	2	1	0	0	0	2	1	1	1	1	1	1	3	0	1	1	0	3	2	1	2	1	1	2	1	2	1	3	2	4	3	3	3	2	2	3	3	0	0	0	1	1
407	3	1	1	1	2	1	1	2	2	0	0	0	2	2	1	1	1	2	0	3	0	2	1	0	1	1	1	2	2	1	1	1	1	1	1	4	2	2	2	3	2	3	2	3	0	0	1	1	0
498	3	1	1	3	2	1	1	4	1	1	1	0	2	1	1	1	1	2	1	4	0	1	1	0	2	2	1	2	2	1	1	1	2	2	2	1	2	3	4	3	3	3	4	3	0	1	0	0	0
526	3	1	2	2	1	1	1	2	1	0	0	0	1	1	1	1	1	1	1	2	0	1	1	0	2	2	2	1	2	1	1	4	2	2	1	3	4	4	4	3	3	3	3	3	0	0	1	1	1
551	7	3	2	3	2	1	1	2	1	0	1	0	2	2	1	1	1	2	0	4	1	1	1	0	2	2	1	3	1	1	1	1	2	1	3	3	2	3	3	2	3	3	3	2	0	1	1	0	0
568	3	4	1	3	2	1	1	2	1	0	0	0	1	1	1	1	1	1	1	3	0	1	1	0	2	2	1	1	2	1	1	1	1	2	3	1	3	3	3	2	3	2	3	3	0	1	0	0	1
595	8	4	1	2	1	1	1	1	1	0	1	0	2	1	1	1	1	1	0	3	0	1	1	0	2	1	1	1	1	1	1	1	1	1	2	1	2	2	2	3	3	2	3	3	0	0	0	0	1
597	3	4	2	3	2	1	2	2	1	0	1	0	2	2	1	1	1	1	1	5	0	2	1	0	1	1	1	1	1	1	1	1	1	1	1	1	1	1	1	1	4	4	4	4	0	0	1	1	1
606	4	2	2	1	2	1	1	3	1	1	0	0	1	2	1	1	1	1	0	3	0	1	1	0	2	2	2	3	1	1	1	2	2	2	3	3	3	3	3	3	3	3	3	3	0	0	1	1	1
641	5	4	2	3	2	1	1	2	1	0	0	0	1	2	1	1	1	1	1	4	0	1	0	0	2	2	2	1	2	1	1	2	1	2	4	2	2	4	4	2	2	3	2	3	0	0	1	1	1
642	5	4	2	3	2	1	1	4	1	0	1	0	1	2	1	2	1	1	1	4	0	1	1	0	2	1	1	1	1	1	2	2	1	3	2	2	2	3	3	3	3	3	3	3	1	1	1	1	1
684	5	4	2	3	2	1	1	4	1	1	1	0	1	1	1	1	1	1	1	4	0	1	1	0	1	1	1	1	1	1	1	3	1	2	3	3	3	3	3	2	2	2	2	2	0	1	0	1	1
697	11	2	1	3	2	1	1	2	1	0	1	1	2	1	1	1	1	1	1	8	1	1	1	1	2	2	2	2	2	2	2	2	2	2	2	2	4	4	4	4	4	4	1	3	0	0	0	0	1
705	11	2	1	3	2	1	1	2	1	0	1	1	2	1	1	1	1	1	1	4	1	1	0	1	1	1	1	1	1	1	1	1	1	1	1	1	3	3	3	3	2	2	2	2	1	1	1	1	0
741	9	1	1	3	2	1	1	2	1	1	1	0	2	1	1	1	1	1	1	4	0	2	1	0	2	1	2	2	2	1	1	2	2	2	2	3	2	4	4	2	3	3	3	3	0	1	1	1	1
746	9	1	2	3	2	1	1	2	1	0	0	0	1	1	1	1	1	1	0	5	0	1	1	0	2	2	1	1	1	1	1	1	2	2	3	2	2	2	4	2	2	2	3	4	0	1	0	1	1
781	3	4	1	2	2	1	1	3	1	0	0	0	1	2	1	1	1	1	0	2	0	1	1	0	2	1	1	1	2	1	3	2	1	1	3	2	1	3	3	3	3	3	3	3	0	0	1	1	1
801	5	4	2	2	1	1	1	1	1	0	0	0	1	2	1	1	1	1	1	3	0	1	1	0	2	2	3	1	2	2	1	3	1	2	3	3	4	3	3	3	3	3	3	3	1	1	0	0	0
827	7	3	2	2	1	1	1	2	1	1	0	0	2	2	1	2	1	1	1	2	0	1	1	0	1	1	1	1	1	1	1	2	1	1	1	3	1	4	4	1	2	2	1	4	0	1	0	0	1
850	7	3	1	2	2	1	1	2	1	1	1	0	2	2	1	1	1	1	1	1	0	1	0	0	1	1	1	2	3	1	2	2	2	3	3	3	3	3	3	3	3	3	3	3	0	0	0	0	1
865	7	4	1	2	2	1	1	2	1	1	0	0	1	1	1	1	1	2	1	2	0	2	1	0	1	1	1	2	1	2	1	1	1	2	3	4	2	2	3	2	2	2	3	2	1	0	0	0	0
878	2	3	1	3	2	1	1	4	1	0	0	0	1	2	1	1	1	1	1	4	1	1	1	0	2	2	2	2	2	1	1	1	2	1	3	2	2	3	3	3	3	3	3	3	0	1	1	1	1
913	2	3	2	3	2	1	1	2	1	0	1	0	2	2	1	1	1	1	1	3	0	1	0	0	1	2	2	2	1	1	1	2	2	1	3	2	3	3	3	3	3	3	2	2	1	1	0	0	0
977	2	1	2	3	2	1	2	3	1	1	1	0	1	2	1	1	1	1	0	4	0	1	1	0	1	1	1	1	1	1	1	1	1	1	1	1	1	1	3	1	3	4	3	4	0	0	1	1	1
988	2	2	2	3	2	1	1	1	1	1	1	0	1	2	1	1	1	1	1	2	0	1	1	0	2	2	2	2	2	2	2	2	1	1	3	3	3	3	3	3	3	3	3	3	0	1	1	1	1
1001	2	3	2	3	2	1	1	1	1	0	0	1	2	2	1	2	1	1	1	8	1	1	1	1	2	2	2	1	2	1	1	2	1	2	2	2	4	4	4	3	3	2	2	2	1	1	0	0	0
1013	2	1	2	2	2	1	1	2	1	0	0	1	1	2	1	1	1	2	1	3	1	1	1	1	2	1	2	1	2	1	2	1	1	2	3	2	3	3	2	3	3	3	2	3	0	0	1	1	1
1045	2	1	2	3	2	1	1	2	1	1	1	1	2	2	1	1	1	1	1	4	1	1	0	1	1	2	2	2	2	1	2	2	2	1	3	2	3	3	3	3	3	3	3	3	0	1	1	1	1
1130	2	1	2	3	2	1	1	4	1	1	1	0	2	2	1	1	1	1	0	2	0	1	1	0	2	2	2	1	1	1	1	2	1	1	3	2	2	3	3	2	3	3	2	3	0	0	0	0	1
1148	2	3	2	3	2	1	1	3	1	0	1	0	2	2	1	2	1	1	0	5	0	1	0	0	2	1	1	1	1	1	1	1	1	1	3	2	4	1	2	3	2	2	2	2	0	0	1	0	1
1212	7	1	2	3	2	1	2	2	1	0	0	0	2	1	2	2	1	1	0	2	0	2	1	0	1	2	2	2	2	1	1	2	2	2	3	2	3	4	3	2	3	3	3	3	0	0	1	1	1
1235	2	2	1	3	2	1	1	2	1	0	0	0	2	2	1	1	1	1	1	5	0	2	1	0	2	1	2	1	2	1	1	1	1	2	1	1	2	3	4	2	3	3	3	4	0	1	1	1	1
1326	2	2	2	2	1	1	1	2	1	0	0	0	2	2	1	1	1	1	1	5	0	2	0	0	2	2	2	2	2	1	1	2	1	2	3	3	2	3	4	2	3	3	3	3	0	1	1	1	0
1327	2	2	2	2	2	1	1	1	1	0	1	0	2	2	1	1	1	1	1	3	0	2	1	0	2	2	1	1	2	1	2	2	1	1	3	2	2	3	3	3	2	3	3	3	0	0	0	1	1
1337	5	2	2	3	2	2	1	4	1	1	1	0	2	2	1	1	1	1	1	5	0	2	1	0	1	1	1	1	2	1	1	1	2	2	2	2	1	4	3	2	3	4	1	3	0	1	0	1	1
1433	2	1	2	3	2	1	1	2	1	0	0	0	2	2	1	2	1	1	1	4	0	1	1	0	2	2	2	2	2	2	2	2	1	2	4	3	3	3	3	3	3	3	3	3	0	0	0	1	1
1435	2	3	2	3	2	1	1	2	1	1	0	0	1	2	1	2	1	1	1	5	0	1	0	0	2	2	2	1	1	1	1	1	1	1	3	1	3	1	3	3	3	3	2	3	0	0	0	0	1
1475	1	3	2	2	1	1	1	2	1	1	1	0	1	2	1	1	1	1	1	8	0	1	1	0	1	1	1	1	1	1	1	1	1	1	1	4	1	4	4	4	1	1	1	1	0	1	1	0	0
1487	4	1	1	1	1	1	1	2	1	0	0	0	2	2	1	1	1	1	1	4	0	2	1	0	2	2	2	1	2	1	2	1	2	3	3	3	2	3	4	3	3	3	3	3	0	0	0	1	1
1511	1	4	2	2	2	1	1	2	1	1	1	0	1	2	1	1	2	1	1	5	1	1	1	0	2	2	1	3	2	1	1	1	2	1	3	3	3	3	3	2	3	3	2	3	0	1	1	1	1
1513	1	4	1	1	2	1	1	3	1	1	0	1	2	1	1	1	1	1	0	3	0	2	1	1	2	2	2	2	2	1	1	1	1	2	2	3	2	3	3	3	3	3	3	3	0	0	0	1	1
1520	1	2	2	1	1	1	2	3	1	0	0	0	1	1	1	1	1	1	1	4	0	1	1	0	2	2	1	2	1	1	1	2	1	2	1	1	2	3	3	3	4	3	3	4	0	0	1	1	1
1575	1	2	2	2	2	1	1	4	1	0	0	0	2	2	1	1	1	1	0	3	0	2	0	0	2	2	1	1	2	1	1	2	1	2	1	3	2	3	3	3	3	3	3	3	0	0	1	1	0
1578	1	2	2	3	2	1	1	2	1	0	0	0	1	2	1	1	1	1	1	3	0	2	1	0	2	2	2	2	2	2	1	1	1	2	3	3	3	3	3	3	3	3	2	3	0	0	1	0	1
1618	1	2	1	1	2	1	1	2	1	0	1	0	2	2	1	1	1	1	1	1	0	1	1	0	1	2	1	1	1	1	1	2	1	1	3	2	2	3	3	2	2	2	2	3	0	0	0	1	0
1664	1	2	1	3	2	1	1	2	1	1	0	0	1	2	1	1	1	1	1	6	1	1	1	0	2	2	2	2	1	2	1	1	2	2	3	3	3	3	3	2	3	3	3	3	0	1	1	1	1
1687	5	3	2	3	2	1	1	4	1	1	1	0	2	2	1	1	1	1	0	2	0	1	1	0	2	2	2	2	2	1	1	3	1	2	4	3	2	3	3	3	3	3	3	3	0	0	1	1	0
1732	12	4	1	2	1	1	1	4	1	0	0	0	2	1	1	2	1	2	0	3	1	2	1	0	2	1	1	1	1	1	1	2	1	1	2	2	3	3	3	1	2	2	3	3	0	0	1	1	1
1771	1	3	1	1	1	1	1	4	1	0	1	0	2	2	2	2	2	1	0	2	0	1	0	0	1	1	1	1	1	1	1	1	1	1	1	1	1	1	1	1	4	4	4	4	1	1	0	0	0
1802	1	3	2	2	1	1	1	4	1	0	1	0	1	2	1	1	1	1	1	5	0	2	1	0	2	2	2	2	2	1	1	2	2	2	3	3	3	3	3	3	3	3	3	3	0	0	0	1	1
1805	1	3	2	2	2	1	1	2	1	1	0	0	2	2	1	1	1	1	1	4	0	2	1	0	1	1	1	1	2	1	1	2	1	2	3	2	4	3	3	2	2	2	1	3	0	0	1	1	1
1830	1	1	1	3	1	1	1	3	2	1	1	0	1	2	1	1	1	2	0	1	0	1	1	0	2	2	1	2	2	1	1	1	2	2	3	3	1	3	3	3	3	3	3	3	0	0	0	1	1
1832	1	1	1	3	1	1	1	3	1	0	1	0	1	2	1	2	1	1	0	4	0	1	1	0	2	1	1	1	1	1	1	2	1	1	1	1	2	3	3	3	3	2	3	3	0	1	1	1	1
1860	1	1	2	2	1	1	1	3	1	0	0	0	1	2	1	1	1	1	1	3	0	1	1	0	2	2	3	2	2	1	1	1	1	1	3	2	3	3	3	2	3	3	3	3	0	1	1	0	1
1875	2	4	2	3	2	1	1	2	1	1	1	0	1	2	1	2	1	1	1	6	0	1	1	0	2	1	2	1	3	1	1	3	1	2	3	3	3	3	4	2	4	2	2	3	0	1	1	0	1
1876	2	2	2	3	2	1	1	2	1	1	1	0	2	2	1	2	1	1	1	6	0	1	1	0	2	1	2	1	3	1	1	2	1	2	3	3	3	2	4	2	4	2	2	3	0	1	1	0	1
43	8	2	1	1	2	1	2	2	1	0	0	0	2	1	1	2	2	2	1	3	0	1	1	0	2	1	1	2	2	1	2	2	1	2	4	3	3	3	3	3	2	2	3	3	1	1	0	0	0
81	4	3	2	1	2	1	1	1	1	0	0	0	2	2	1	2	1	1	1	7	1	2	0	0	2	2	2	2	1	1	1	2	1	2	4	2	2	4	3	2	3	3	3	3	0	1	1	1	1
210	12	2	2	2	2	1	1	4	1	0	0	1	2	2	2	1	1	1	1	1	0	1	1	1	2	2	2	2	2	1	1	1	2	2	3	3	3	3	3	3	3	3	3	3	0	0	0	1	0
215	12	1	1	3	2	1	1	2	2	0	0	1	1	2	2	1	1	2	0	5	1	1	1	1	2	2	2	1	2	2	2	1	2	2	2	2	3	4	4	4	3	3	3	3	0	1	1	1	1
244	11	1	1	1	2	1	1	2	1	0	1	0	2	1	1	1	1	1	1	6	1	1	1	0	2	2	2	1	2	1	1	1	2	2	3	3	2	3	4	3	3	3	2	3	1	0	1	0	0
259	12	2	2	3	2	1	1	3	1	0	0	0	1	2	1	2	1	1	0	5	0	2	1	0	2	2	1	1	1	1	1	2	1	2	4	3	3	3	1	2	2	3	3	3	0	1	1	1	0
279	4	2	2	1	2	1	1	4	1	0	0	0	2	2	1	1	1	1	0	5	0	1	1	0	2	1	1	1	1	1	1	3	2	2	2	3	3	3	3	3	2	3	3	3	1	0	0	1	1
291	12	1	1	1	2	2	1	4	1	0	0	0	1	2	1	1	1	1	1	5	1	2	1	0	2	2	1	2	2	1	1	1	1	2	1	3	3	3	3	3	3	3	3	3	0	0	1	1	1
318	10	1	1	3	1	1	1	2	2	0	0	0	2	2	1	2	1	1	0	2	0	2	1	0	2	1	1	1	2	2	1	1	1	1	3	2	3	3	3	2	2	2	3	3	0	1	0	0	0
326	3	1	2	3	2	1	2	3	1	0	0	0	1	2	1	1	1	1	0	5	0	2	1	0	2	1	1	1	1	1	1	1	1	1	2	3	1	3	3	3	2	2	2	3	0	0	1	1	1
330	3	1	1	1	1	1	1	2	1	0	0	0	1	2	1	1	2	1	1	3	0	2	1	0	2	2	2	3	2	2	1	1	1	2	3	3	3	4	3	3	3	3	3	3	0	1	0	0	1
332	4	2	2	3	2	1	2	4	1	1	0	0	2	2	1	1	2	1	1	4	0	1	1	0	2	1	1	3	1	1	1	1	1	1	3	2	1	3	3	3	3	3	2	3	0	0	0	1	1
345	3	1	1	3	2	1	1	4	1	1	1	0	1	2	1	1	1	1	1	4	0	2	1	0	2	1	1	1	1	1	1	1	1	1	1	1	3	3	3	2	2	3	3	3	0	0	1	1	1
375	3	4	2	2	2	2	1	3	1	0	0	0	2	2	1	1	1	1	1	4	1	1	1	0	2	2	1	3	2	1	1	1	2	3	3	2	4	3	4	3	3	3	2	4	0	1	1	0	1
406	3	1	2	1	2	1	2	3	2	0	0	0	2	2	1	1	1	1	0	3	0	1	1	0	2	1	1	2	2	1	1	2	2	3	4	4	3	3	2	3	3	3	2	3	0	0	0	1	1
417	3	2	1	3	2	1	1	2	1	1	0	0	2	1	1	1	1	1	1	4	0	1	1	0	2	2	1	2	1	1	1	1	1	2	1	3	3	3	3	3	3	3	2	3	0	1	1	1	1
438	11	2	2	2	2	1	1	2	1	1	1	0	2	2	1	1	1	1	0	2	0	1	1	0	2	2	2	2	2	1	1	1	1	2	3	3	3	3	3	3	3	3	2	3	0	0	1	1	1
490	3	4	2	3	2	1	1	3	1	0	1	0	1	1	1	1	1	1	0	4	0	1	1	0	2	2	2	2	2	1	1	1	2	1	3	2	3	3	3	3	3	3	3	3	0	1	0	1	1
491	3	4	1	1	1	1	1	4	1	0	0	0	2	2	1	1	1	2	1	5	0	1	1	0	2	1	2	2	2	1	1	1	2	2	4	2	2	3	3	3	3	3	3	3	0	1	1	1	1
504	3	1	2	2	2	2	1	2	1	1	0	0	1	2	1	1	1	1	1	4	0	1	1	0	2	2	1	2	1	1	2	3	2	2	4	3	2	4	3	2	4	4	2	3	0	1	1	1	1
576	8	4	2	3	2	1	1	3	1	0	0	0	1	2	1	1	1	1	1	6	1	2	1	0	2	2	1	1	2	1	1	3	1	2	1	3	3	3	2	2	4	3	4	4	0	0	0	1	1
621	11	4	2	3	2	1	1	2	1	0	0	0	1	2	1	2	2	1	0	3	0	2	1	0	2	1	2	2	1	1	1	1	1	2	3	2	3	3	3	2	3	3	2	3	0	0	0	0	1
663	5	4	2	2	2	1	1	4	1	0	0	0	2	2	1	1	1	1	1	4	0	1	1	0	1	1	1	2	2	1	1	3	1	3	2	3	4	3	3	2	3	3	3	3	0	1	1	1	1
723	8	4	1	1	1	1	2	3	1	0	0	0	1	2	1	1	1	1	1	2	1	1	1	0	2	2	2	2	2	1	1	1	1	2	4	4	2	2	4	3	2	2	3	3	1	1	0	0	0
724	8	2	2	3	2	1	1	2	1	0	0	1	2	2	1	1	1	1	1	4	0	2	0	1	2	1	1	2	2	1	1	1	1	1	2	2	4	4	2	2	2	4	2	2	0	1	1	1	1
736	8	4	2	1	2	1	1	2	1	0	0	1	1	2	1	1	1	1	1	4	0	1	1	1	3	2	1	2	2	2	1	1	1	1	4	2	2	3	4	2	3	3	2	4	0	1	0	1	1
773	9	1	2	3	2	1	1	4	1	0	1	0	2	2	1	2	1	1	1	4	0	1	1	0	2	1	1	2	2	1	1	2	1	1	3	3	3	3	3	1	2	3	3	3	0	1	1	1	0
790	9	1	2	3	2	1	1	3	1	0	0	0	2	2	2	1	1	1	1	6	0	1	1	0	2	1	1	1	1	1	2	1	2	2	2	2	3	4	3	2	2	3	3	3	0	0	1	1	1
809	6	2	2	1	2	1	1	3	1	0	1	0	1	2	1	1	1	2	1	2	0	1	1	0	2	2	2	1	2	1	1	1	2	2	3	3	3	3	3	2	3	3	3	3	0	0	1	1	1
840	5	4	2	2	2	2	1	2	1	0	0	0	1	2	1	1	2	1	1	2	0	1	1	0	2	1	1	1	1	2	1	1	1	1	1	2	1	3	3	3	3	3	3	3	0	0	0	0	1
921	2	3	2	3	2	1	1	2	1	0	0	0	1	2	1	1	1	1	1	2	0	2	1	0	2	1	1	1	2	1	1	1	1	1	2	2	4	2	3	3	2	2	2	3	1	0	0	0	0
981	2	1	2	3	2	1	1	1	1	0	0	0	2	2	1	1	1	1	1	3	1	2	1	0	2	2	1	1	2	1	1	1	2	2	3	3	1	3	3	3	3	3	3	3	0	0	0	1	1
1006	2	2	2	3	2	1	1	4	2	1	1	0	1	2	1	1	1	1	0	7	1	1	1	0	2	2	2	2	2	1	1	2	2	2	4	2	3	4	4	3	3	3	2	3	0	0	0	1	1
1034	2	3	2	3	2	1	1	1	1	0	0	1	2	2	1	1	1	1	1	3	0	1	1	1	2	2	2	2	2	2	1	1	2	2	3	4	3	3	3	3	3	3	3	3	1	0	0	0	0
1038	2	1	2	3	2	1	1	2	1	0	0	0	2	2	1	1	1	1	0	5	0	1	1	0	2	1	1	2	2	1	2	1	1	1	3	3	2	3	3	2	3	3	2	3	0	0	0	1	0
1046	2	1	2	3	2	1	1	3	1	0	0	0	2	2	1	1	1	1	0	3	0	1	1	0	2	1	1	1	1	1	1	1	1	2	3	3	2	3	3	2	2	2	2	3	0	0	1	0	0
1066	7	1	2	2	2	2	2	2	1	0	0	0	2	2	1	1	1	1	1	4	0	2	0	0	2	1	2	1	2	1	2	3	2	2	3	3	4	4	3	2	3	3	3	3	0	0	1	1	1
1070	2	3	2	3	2	1	1	2	1	0	0	1	1	2	1	1	1	1	1	6	1	1	1	1	2	2	2	1	2	1	1	1	1	3	3	2	3	3	3	3	3	3	3	3	0	0	1	1	1
1123	7	1	2	1	2	1	1	1	1	0	1	0	1	2	1	1	1	2	0	4	0	2	1	0	2	1	1	1	1	1	1	1	1	1	3	2	2	2	4	1	2	3	2	3	0	0	0	0	1
1136	7	1	2	1	2	1	2	2	1	0	0	1	2	2	1	1	1	1	1	4	0	2	1	1	1	1	1	1	1	1	1	1	1	1	3	1	2	3	3	2	2	2	2	3	0	0	1	1	1
1149	2	2	2	2	2	1	1	2	1	0	0	0	2	2	1	1	1	1	0	1	0	1	0	0	1	1	1	2	2	1	2	1	1	1	1	1	3	3	3	3	3	3	3	3	0	1	1	1	1
1173	2	1	2	3	2	1	2	2	1	0	0	0	2	2	2	2	1	2	0	3	0	2	0	0	1	1	1	1	1	1	1	1	1	1	1	2	2	2	3	2	2	4	2	3	0	0	0	1	0
1193	2	3	2	3	2	1	1	2	1	1	0	0	2	2	1	1	1	1	0	3	0	1	1	0	1	1	1	1	1	1	1	2	1	2	4	2	3	2	4	3	2	2	1	2	0	1	0	0	1
1221	2	2	2	3	2	1	1	2	1	0	0	0	2	2	1	1	1	1	1	1	0	1	1	0	3	1	2	1	3	1	1	1	1	3	2	3	3	3	3	3	4	3	2	4	0	0	0	1	1
1226	2	2	2	2	1	1	1	1	1	0	0	0	1	2	1	1	1	1	0	3	0	2	1	0	2	2	2	1	2	1	2	1	1	2	1	1	4	4	1	4	4	4	2	4	0	0	0	0	1
1253	2	2	2	3	2	1	2	1	1	0	0	0	1	2	1	1	1	1	0	3	0	2	1	0	2	1	1	1	1	1	1	2	2	2	3	2	3	2	4	2	2	2	4	3	0	1	0	0	1
1269	2	2	2	1	1	1	1	2	1	0	0	0	2	2	1	1	1	1	0	2	0	1	1	0	2	2	1	1	1	1	1	1	1	1	1	1	2	4	4	2	2	2	3	4	0	0	1	0	0
1349	5	1	1	2	1	1	1	3	2	1	1	1	2	2	1	1	1	2	1	6	1	1	1	1	2	2	2	2	2	2	1	2	2	2	4	3	3	4	3	3	3	3	3	3	0	0	0	0	1
1356	10	3	2	2	1	1	1	4	1	0	0	0	2	2	1	1	1	1	1	3	1	2	1	0	2	2	2	1	1	1	1	1	1	1	1	2	2	4	3	3	2	3	3	3	0	1	1	1	1
1398	5	2	2	2	2	1	1	3	1	0	0	0	2	2	1	1	1	1	1	5	0	1	1	0	2	2	1	2	2	1	1	1	1	2	3	2	2	4	3	2	3	3	3	3	0	1	1	1	1
1412	2	1	2	3	2	1	1	4	1	1	1	0	2	2	2	2	1	1	1	4	1	2	1	0	1	2	1	1	2	1	1	2	1	2	3	2	2	4	3	2	3	3	2	3	0	0	0	1	1
1436	2	3	2	2	2	1	1	2	1	0	1	0	2	2	1	1	1	2	1	3	0	1	0	0	2	1	1	1	2	1	1	2	1	1	4	1	2	3	4	2	2	3	2	3	0	0	0	1	1
1490	4	1	1	3	2	1	1	1	1	0	0	0	1	1	1	1	1	1	1	3	0	1	1	0	2	2	1	2	3	1	1	1	1	2	2	2	3	4	4	2	3	2	4	3	0	1	0	0	0
1499	8	1	1	1	2	1	1	4	2	0	1	0	2	2	2	2	1	1	1	4	0	1	1	0	1	1	1	1	1	1	1	1	1	1	1	1	1	3	3	2	2	4	3	3	0	0	0	1	0
1504	6	3	2	3	2	1	1	1	1	0	0	1	2	1	1	1	1	2	1	4	0	1	1	1	2	2	1	2	2	1	1	2	1	1	3	3	2	3	3	2	3	3	3	3	0	0	1	1	1
1506	1	4	2	3	2	1	1	3	1	0	0	1	1	2	1	1	1	1	1	7	0	1	1	1	2	2	2	1	2	1	1	1	1	1	2	1	1	4	4	4	1	2	4	4	0	1	1	1	1
1540	1	2	2	3	2	1	1	2	1	0	0	0	2	1	1	1	1	1	1	8	1	1	1	0	2	2	2	2	2	2	1	2	2	2	3	3	4	4	3	3	3	3	3	3	0	1	1	1	1
1557	1	2	2	3	2	1	1	3	1	1	0	0	1	2	1	1	1	1	1	7	0	1	0	0	1	1	1	1	1	1	1	1	1	1	1	1	2	4	2	2	3	3	2	3	0	0	0	1	1
1601	4	1	2	3	2	1	1	4	2	0	1	0	1	2	1	1	1	1	0	4	0	1	1	0	2	2	1	1	2	1	1	1	1	2	2	2	3	4	4	1	3	3	2	3	0	1	1	1	0
1637	1	1	2	1	2	1	1	1	1	0	0	0	1	2	1	1	1	1	1	6	0	1	1	0	2	2	1	1	2	2	1	2	1	3	3	3	2	3	4	3	3	3	3	3	0	1	1	1	1
1651	1	1	2	3	2	1	1	4	1	0	0	0	1	2	1	2	1	1	0	6	0	1	1	0	2	1	2	1	1	2	1	3	1	2	3	3	2	4	2	3	3	3	3	3	0	0	1	1	1
1662	1	2	2	3	2	1	1	4	2	1	0	0	2	1	1	2	1	1	1	6	0	1	1	0	2	2	2	1	2	1	1	1	2	2	3	3	3	3	3	2	3	3	3	3	0	0	1	1	1
1707	5	3	1	3	1	1	1	4	1	0	1	0	1	2	1	1	1	1	0	8	0	1	0	0	2	2	1	1	2	1	1	2	2	2	3	3	2	3	3	3	3	3	3	3	0	0	1	1	1
1724	8	4	2	2	2	1	1	2	1	0	0	0	1	2	1	1	1	2	1	1	0	1	0	0	3	2	2	2	2	1	1	2	3	1	4	2	4	4	4	3	3	2	3	3	1	1	0	0	0
1750	12	3	2	2	2	1	1	2	1	0	0	1	2	2	1	1	2	1	1	1	1	1	1	1	2	2	2	1	2	1	1	2	2	2	3	3	3	3	3	3	3	3	3	3	1	1	1	1	1
1752	1	2	2	2	1	2	1	1	1	0	0	0	1	2	1	1	1	1	1	2	1	2	1	0	2	1	1	1	2	1	1	1	1	2	2	2	2	4	4	4	2	2	2	2	1	0	0	0	0
1787	12	3	2	1	1	1	1	2	1	0	0	1	1	2	1	2	2	1	0	4	0	1	1	1	2	1	2	2	2	1	1	2	2	2	4	3	2	4	3	2	3	3	3	3	0	0	1	1	1
1807	5	4	1	2	2	2	1	3	1	0	0	0	1	2	1	1	1	2	1	4	0	1	1	0	2	1	2	2	2	1	1	2	2	2	3	3	3	3	3	3	3	3	3	3	0	0	1	1	0
1811	5	4	2	1	1	1	2	3	1	0	0	0	2	2	1	2	1	1	1	4	1	2	1	0	3	3	3	4	2	2	1	1	2	3	4	4	2	4	3	4	4	4	4	4	0	1	1	1	1
1818	3	4	2	3	2	1	1	3	1	0	0	0	1	2	1	1	1	1	1	4	1	1	1	0	1	2	1	2	2	1	1	2	1	3	2	3	3	4	3	2	4	2	4	2	0	0	0	0	1
1850	1	1	2	3	2	1	1	3	1	0	0	0	1	2	2	2	1	1	1	3	0	1	1	0	2	1	1	1	1	1	2	1	1	3	3	3	3	4	2	1	2	3	3	3	0	1	0	0	0
1874	2	4	2	3	2	1	1	2	1	1	0	0	2	2	1	1	1	1	1	3	0	1	0	0	2	2	2	2	2	1	1	2	2	1	3	3	3	3	3	3	3	3	3	3	0	1	0	1	1
26	8	3	2	2	2	2	1	4	1	1	0	0	1	2	1	1	1	1	1	4	0	1	1	0	2	1	2	4	3	1	1	2	1	1	4	4	2	4	4	2	3	3	3	3	0	1	0	1	1
27	8	3	1	3	2	1	1	3	1	1	1	0	1	1	1	1	1	1	1	3	1	2	1	0	2	2	1	1	2	1	1	1	1	2	3	2	3	3	3	2	3	3	3	3	0	1	1	1	0
57	1	4	1	3	2	1	1	4	2	1	1	1	2	2	1	1	1	1	1	2	1	1	1	1	1	1	1	1	1	1	1	1	2	3	3	3	3	3	3	3	2	3	3	1	0	0	0	1	0
114	11	1	1	3	1	1	1	4	1	0	1	1	2	1	1	1	1	1	1	3	1	1	1	1	2	2	4	2	2	2	1	1	3	1	2	2	4	4	3	3	4	4	4	4	0	1	1	1	1
116	3	2	2	1	2	1	1	3	1	0	0	0	2	2	1	1	1	1	1	4	0	1	1	0	2	1	1	2	2	1	1	1	3	2	4	3	1	4	4	3	2	3	2	4	0	0	0	1	0
143	11	1	2	2	2	1	1	2	1	0	0	1	2	1	1	1	1	1	1	2	1	2	1	1	2	2	2	3	2	1	1	1	2	2	4	3	4	4	3	3	3	3	3	2	0	1	0	0	0
162	11	1	1	3	2	1	1	3	1	1	1	0	2	2	1	1	1	1	0	4	0	1	1	0	1	2	1	1	1	1	1	2	1	2	2	3	2	3	4	2	2	3	3	3	1	1	0	0	0
189	11	1	2	3	2	1	1	1	1	1	0	0	1	2	1	2	2	1	1	3	0	1	1	0	1	1	1	2	1	1	1	2	2	2	3	2	2	3	3	3	3	3	3	3	0	0	1	1	1
223	4	4	1	1	2	2	1	2	1	0	1	0	2	2	1	1	1	2	1	7	0	2	1	0	2	1	1	2	1	1	1	1	1	1	4	1	1	1	1	2	4	4	4	4	0	1	1	1	1
237	2	3	2	1	1	1	1	3	1	0	0	1	1	2	1	1	1	1	1	6	0	1	0	1	2	2	2	2	2	1	1	1	2	1	3	3	3	3	3	3	3	3	3	3	1	1	1	1	1
246	4	4	1	3	2	1	1	3	1	1	1	1	1	1	1	1	1	1	1	3	0	2	1	1	1	1	1	2	1	1	1	1	1	1	1	2	4	3	3	2	3	3	2	2	1	0	0	0	0
283	12	1	2	3	2	1	1	2	1	0	0	0	1	2	1	1	1	1	1	5	0	1	0	0	2	1	1	2	1	1	2	2	2	2	4	3	3	3	3	3	3	3	2	3	0	1	1	0	1
315	10	1	2	3	1	1	1	2	1	1	1	1	1	2	1	1	1	1	1	4	0	1	0	1	3	2	2	1	1	1	1	3	1	2	3	2	4	4	3	2	4	4	1	4	0	1	1	1	0
342	3	1	2	3	2	1	1	3	1	0	0	0	1	2	1	1	1	2	1	4	1	1	0	0	2	1	1	1	2	1	1	1	1	2	2	3	2	3	3	2	3	3	3	3	0	1	0	1	1
343	3	3	1	3	2	1	1	2	1	0	0	0	1	2	1	1	1	1	1	5	0	1	1	0	2	2	1	1	1	1	2	1	2	2	3	3	3	3	3	2	3	3	3	3	0	0	1	1	1
352	4	2	2	3	2	1	2	2	1	1	1	0	1	2	1	1	1	1	1	4	0	1	1	0	2	1	1	2	2	1	1	2	2	1	3	3	3	3	3	2	3	3	3	3	0	1	0	1	0
353	4	4	1	3	2	1	1	1	1	0	0	1	2	2	1	1	1	1	1	3	0	1	0	1	2	2	1	2	2	1	1	1	2	2	3	2	4	3	3	3	3	3	3	3	0	0	0	1	0
380	11	2	2	2	2	1	1	4	1	0	0	0	2	2	1	1	1	1	0	2	0	2	1	0	2	1	1	1	1	1	1	1	2	2	2	2	2	4	3	2	3	3	3	3	0	0	0	1	1
397	3	2	2	3	2	2	1	2	1	0	0	0	1	2	1	1	1	1	1	2	0	1	1	0	2	1	2	1	2	2	1	1	1	2	4	4	3	3	3	3	2	2	1	4	0	0	0	1	1
402	3	1	1	1	1	1	1	3	1	1	1	0	1	2	1	1	1	1	1	5	0	1	1	0	2	1	1	1	2	1	1	1	1	2	1	3	2	3	3	2	3	3	4	3	0	1	0	1	1
420	3	4	2	3	2	1	1	2	1	0	0	0	2	2	1	1	1	1	1	5	0	1	1	0	2	2	1	2	2	1	1	2	2	2	3	3	3	4	3	2	4	3	3	3	0	0	1	0	1
434	3	3	2	3	2	1	1	2	1	0	0	0	2	2	1	1	1	1	1	5	1	1	1	0	2	2	2	2	2	1	1	2	1	2	4	2	3	3	4	3	3	3	3	3	0	0	1	0	1
445	3	2	1	1	2	1	1	2	1	0	0	0	1	1	1	1	2	1	1	3	0	2	1	0	2	2	1	2	1	1	1	1	1	1	3	2	3	2	3	3	3	3	2	3	0	0	0	0	1
465	3	1	2	2	2	1	2	2	2	0	1	0	2	2	2	1	1	1	0	2	0	1	1	0	1	2	1	1	1	1	4	1	1	2	1	1	4	3	2	4	2	4	4	4	0	0	0	0	1
468	3	1	2	3	2	1	1	2	1	0	0	0	2	2	1	1	1	1	1	4	0	1	1	0	2	1	1	1	2	1	1	2	1	2	2	2	4	3	3	2	3	3	3	3	0	0	1	1	0
475	3	4	1	1	1	1	1	2	1	0	0	0	2	1	1	1	1	1	0	4	0	1	1	0	2	1	1	1	1	1	1	1	2	2	3	3	3	3	3	2	2	2	3	3	0	1	0	0	1
562	8	4	2	2	1	1	2	1	1	1	1	0	1	2	1	1	1	1	0	4	1	1	1	0	2	2	1	2	2	1	1	1	1	1	4	2	2	2	4	3	2	3	3	3	0	1	1	1	1
610	7	3	2	3	2	1	1	2	1	0	0	0	2	2	1	1	1	1	0	3	0	1	1	0	2	1	1	1	2	1	1	1	2	2	3	3	3	3	3	2	2	3	3	3	0	1	0	0	1
702	11	2	2	3	2	1	1	4	1	0	0	1	1	2	1	1	1	1	1	6	0	1	1	1	2	2	2	2	2	2	1	2	2	3	3	2	2	4	4	3	4	4	4	4	0	0	1	0	1
720	5	4	1	3	1	1	2	3	1	1	1	0	2	2	2	2	2	1	0	2	0	2	0	0	1	1	1	3	1	1	1	1	1	1	1	1	3	3	3	3	3	3	3	3	0	1	1	1	0
726	9	1	2	3	2	1	1	2	1	0	0	0	2	2	1	1	1	1	1	5	0	1	1	0	2	1	2	1	1	2	1	1	2	2	3	2	4	4	4	3	2	3	2	2	0	1	0	1	1
733	9	1	1	3	2	1	1	1	1	0	0	0	2	1	1	1	1	1	1	5	0	1	1	0	2	1	1	1	2	1	1	1	1	2	3	3	4	3	2	2	2	3	2	3	0	0	1	1	1
770	9	1	2	3	2	1	1	2	1	0	0	0	2	2	1	1	1	1	0	2	0	1	1	0	2	2	2	1	1	1	1	1	2	2	3	2	3	3	3	2	4	3	2	4	0	1	0	1	1
777	9	1	2	1	2	1	1	3	1	0	0	0	1	2	2	2	1	1	0	2	0	2	0	0	2	1	1	1	1	1	1	1	1	1	3	3	2	3	3	2	3	3	2	1	0	0	1	0	0
789	8	4	2	1	2	1	1	2	1	0	0	0	2	2	1	1	1	1	1	5	1	1	1	0	2	2	2	1	3	2	1	1	1	1	3	3	3	3	3	3	3	3	3	3	0	0	0	1	1
791	9	1	2	2	2	1	1	3	1	1	1	0	2	2	1	2	1	1	0	3	0	1	1	0	1	1	1	2	1	2	1	1	2	2	3	2	3	4	2	2	3	3	3	3	0	0	1	1	0
860	9	1	1	2	2	1	1	2	1	1	0	0	2	1	1	1	1	1	1	2	0	2	0	0	2	1	1	1	2	1	2	1	2	1	3	2	3	3	4	2	2	3	3	3	1	0	0	0	0
867	7	4	2	3	2	1	1	3	1	0	0	0	1	2	1	1	1	1	1	4	1	1	1	0	2	2	2	2	2	1	1	1	2	1	3	3	2	3	3	3	4	3	3	3	0	1	0	1	0
896	7	1	2	1	1	1	1	2	1	1	1	1	2	2	2	2	1	1	1	4	0	2	0	1	2	2	2	2	2	1	2	1	2	1	2	3	4	4	2	3	3	3	3	4	0	1	0	1	1
899	2	3	2	3	2	1	1	3	1	0	0	0	2	2	1	1	1	1	1	6	0	1	1	0	2	1	1	1	1	1	1	1	1	1	1	1	1	3	3	2	4	4	3	3	0	0	1	1	1
908	2	2	2	3	2	1	1	2	1	0	0	0	1	2	1	1	1	1	1	1	0	2	0	0	2	1	1	2	2	1	1	1	1	1	3	3	3	3	3	2	2	2	3	3	0	0	1	1	1
922	7	1	2	2	2	1	1	2	1	1	1	1	1	2	1	1	1	1	0	5	0	1	1	1	2	1	2	1	1	1	1	1	1	1	3	3	3	3	3	2	3	2	2	2	0	1	1	1	1
979	2	1	2	3	2	1	1	2	1	0	0	0	2	2	1	1	2	2	0	3	0	2	1	0	2	2	1	2	1	1	2	2	1	2	2	3	4	4	3	3	3	3	2	3	0	0	1	1	1
1039	2	2	2	3	1	1	1	4	1	0	0	0	2	2	1	1	1	1	1	4	0	2	1	0	1	1	1	1	1	1	1	1	1	1	1	1	3	3	3	2	2	3	3	3	0	1	1	1	1
1064	2	1	2	3	2	1	2	4	2	1	0	0	2	2	2	2	1	1	0	3	0	1	1	0	2	1	1	2	2	1	1	2	2	2	3	3	3	3	3	3	3	3	3	3	0	1	0	1	1
1225	2	3	2	3	2	1	1	3	1	1	1	1	1	2	1	1	1	1	1	8	1	1	1	1	2	1	1	2	1	1	3	2	1	2	3	3	2	3	4	3	3	3	3	3	0	1	1	1	1
1278	7	1	2	2	2	1	1	2	1	1	0	1	2	2	1	2	1	1	1	3	0	1	0	1	1	1	1	1	2	1	1	2	1	2	2	3	3	3	3	1	4	3	2	3	0	0	0	1	0
1304	2	2	2	3	2	1	1	3	2	1	0	1	2	2	1	2	1	2	1	6	0	1	0	1	1	1	2	2	1	1	1	1	1	1	1	1	3	3	3	3	3	3	3	3	0	1	1	1	1
1322	2	2	2	2	2	1	1	4	1	0	0	0	2	1	1	2	2	1	0	3	0	1	1	0	2	2	1	2	2	1	1	1	1	2	3	3	3	3	3	3	4	3	2	2	0	1	1	1	0
1324	2	1	2	2	2	1	1	4	2	1	1	0	2	2	1	1	1	2	0	1	0	2	1	0	2	1	1	1	1	1	1	2	1	2	3	4	2	3	4	2	2	2	2	3	0	0	0	1	0
1382	7	1	2	2	2	2	1	2	1	0	0	0	1	2	1	1	1	1	1	1	0	1	1	0	2	2	1	1	3	1	1	1	1	2	4	4	2	3	4	2	2	2	3	3	1	1	0	1	0
1420	10	3	2	3	2	1	1	1	1	0	0	0	2	2	1	1	1	1	0	1	0	2	1	0	2	1	1	1	3	1	1	1	1	1	1	1	3	2	3	4	3	3	4	3	0	1	0	0	0
1441	7	2	2	3	2	1	1	2	1	1	0	0	2	2	2	2	2	1	0	2	0	2	1	0	2	2	2	1	1	1	1	1	1	1	4	4	4	2	4	1	2	2	1	3	1	0	0	0	0
1472	1	4	2	1	1	1	1	2	1	1	1	0	1	2	1	1	1	1	0	4	0	1	1	0	1	2	1	1	1	1	1	3	2	2	3	3	3	3	3	3	3	3	2	3	0	1	0	1	1
1505	6	2	2	3	2	1	1	2	1	0	0	0	1	2	1	1	1	1	0	3	0	1	1	0	2	1	1	1	1	1	1	1	1	1	1	1	1	3	4	3	3	3	3	3	1	0	1	1	0
1516	1	2	2	1	1	1	1	1	1	0	0	0	1	2	1	1	2	2	0	3	1	1	1	0	2	2	2	2	2	2	1	1	1	2	4	3	3	4	3	3	3	3	2	3	1	0	0	0	1
1586	1	2	2	3	2	1	1	2	1	0	0	0	1	2	1	2	1	1	1	4	0	1	1	0	2	2	1	1	2	1	1	1	2	2	3	3	2	3	3	3	3	3	3	3	0	1	1	1	1
1626	2	4	2	1	1	1	1	2	1	0	1	0	1	2	1	2	1	1	1	4	0	1	1	0	2	1	2	1	1	1	1	2	2	2	3	3	4	4	4	2	2	2	2	3	0	1	1	1	1
1641	1	1	2	2	2	1	1	4	2	0	0	0	1	1	1	1	2	1	1	4	0	2	1	0	2	2	1	1	2	1	1	1	2	3	3	2	3	4	3	2	4	4	2	3	0	1	1	1	1
1652	2	4	2	3	2	2	1	4	2	0	0	1	1	2	1	1	1	1	1	7	1	1	1	1	2	1	1	1	2	1	1	2	2	2	3	3	3	3	4	2	3	2	3	3	0	0	0	1	1
1658	2	4	2	3	1	2	1	4	1	1	1	0	2	2	2	1	1	1	1	4	0	1	1	0	2	1	1	1	1	1	1	1	1	1	3	2	2	3	3	3	2	2	2	3	0	0	1	0	1
1722	6	3	2	3	2	1	2	4	1	0	1	0	2	2	1	1	1	1	0	1	0	2	1	0	2	1	1	1	2	1	1	3	1	2	3	4	2	3	3	3	3	2	3	3	0	0	1	0	1
1725	2	4	2	3	2	1	1	2	1	1	1	0	2	2	1	2	1	1	1	3	1	2	1	0	1	1	1	1	1	1	1	1	3	3	3	3	2	3	3	3	3	3	2	3	0	1	0	0	1
1727	12	3	2	1	2	1	1	2	1	0	0	0	1	2	1	1	1	2	1	4	1	1	1	0	2	1	2	2	2	1	1	2	1	2	3	3	3	3	3	3	3	3	2	4	0	0	0	0	1
1731	12	4	1	2	1	1	1	2	1	0	0	1	1	1	1	1	1	1	0	7	1	1	1	1	2	2	1	2	2	1	2	1	1	1	3	2	3	3	3	3	3	3	3	3	0	0	0	0	1
1766	1	3	2	1	1	1	1	2	1	0	1	0	2	2	1	1	1	1	0	1	0	1	0	0	2	1	1	1	1	1	2	1	2	1	2	1	2	2	1	3	4	4	4	4	0	1	0	0	0
1769	1	3	2	2	2	1	1	2	1	0	0	0	2	2	1	1	1	1	0	3	1	1	1	0	2	1	1	2	2	1	1	2	2	2	3	3	3	3	3	3	3	3	3	3	0	1	1	0	1
1789	1	4	1	3	2	1	1	1	1	0	0	0	2	2	1	1	1	1	0	3	1	1	1	0	2	2	1	1	1	1	2	1	1	1	4	2	1	2	3	2	4	3	2	4	0	0	0	0	1
1806	5	4	2	3	2	2	1	4	1	0	0	0	1	2	1	1	1	2	1	4	0	1	0	0	3	1	1	1	2	1	3	1	2	2	4	4	4	4	4	3	2	2	2	2	0	0	0	0	1
1819	5	4	2	3	2	1	1	4	1	0	1	0	1	2	1	1	1	1	1	3	0	1	1	0	2	1	1	2	2	1	1	2	1	2	3	3	2	4	3	2	3	3	3	3	0	1	0	1	1
1848	1	1	2	1	1	1	1	4	1	0	0	0	2	2	1	1	1	1	1	6	0	1	1	0	2	2	2	1	1	1	1	1	1	2	4	3	2	2	4	1	4	2	2	4	0	0	0	0	1
4	8	4	2	2	1	1	1	1	2	0	0	0	1	2	2	1	2	1	1	5	0	2	1	0	2	1	1	2	2	1	1	2	2	1	3	3	4	3	4	3	3	2	2	3	0	1	1	0	0
29	8	3	1	2	2	1	1	2	2	1	1	1	2	1	1	2	1	1	1	3	0	2	1	1	2	1	1	2	2	1	1	1	1	2	3	3	3	2	4	2	3	3	3	3	0	1	0	1	0
74	4	4	2	2	2	1	1	1	1	0	1	0	1	2	1	1	1	1	1	5	0	1	1	0	2	2	1	2	1	1	1	1	3	2	2	4	3	4	3	2	4	3	3	3	0	1	1	0	1
85	7	2	2	2	2	1	1	3	2	1	1	0	1	2	1	1	1	1	1	4	0	1	0	0	1	1	1	2	1	1	1	1	1	1	1	1	3	3	3	3	3	4	1	4	0	0	1	1	1
93	6	3	2	3	1	1	1	1	1	1	1	0	1	1	1	1	1	1	0	4	0	1	1	0	2	1	2	1	2	1	2	1	1	1	4	3	3	3	2	2	3	3	3	3	0	1	1	1	1
98	6	3	1	3	2	2	1	4	1	1	1	0	2	1	1	1	1	1	1	3	0	2	1	0	2	1	1	1	1	1	1	2	1	2	2	4	3	2	3	2	3	2	4	3	0	0	1	1	1
144	11	1	2	1	2	1	1	2	1	0	0	0	1	2	1	1	1	1	1	2	0	1	1	0	1	2	1	2	2	1	1	3	1	1	3	4	3	4	3	2	2	3	2	4	0	1	1	1	1
196	12	1	1	1	1	1	1	4	1	1	1	0	1	1	1	1	1	1	1	5	0	2	1	0	2	2	1	1	2	1	2	1	2	2	4	3	2	4	4	2	3	3	3	3	0	1	1	0	1
250	6	1	2	2	1	1	1	4	1	0	0	0	2	2	1	2	1	1	0	2	0	2	1	0	1	1	1	1	1	1	1	2	1	1	3	2	1	4	3	1	2	4	2	4	0	0	0	0	1
277	2	3	1	3	1	2	1	2	1	0	1	0	1	2	1	1	1	1	1	4	0	1	1	0	2	1	1	1	2	1	1	1	1	2	3	3	3	3	3	3	3	2	2	3	0	0	0	0	1
310	10	1	2	2	2	1	2	2	1	0	0	0	2	2	1	1	1	1	0	4	0	1	0	0	2	2	2	1	2	1	1	1	2	1	3	3	3	3	3	3	3	3	3	3	0	1	1	1	1
313	10	1	2	2	2	1	1	1	1	0	0	0	2	2	1	1	1	1	1	3	0	2	1	0	1	1	1	1	2	1	1	2	1	1	1	1	2	3	4	2	3	4	3	4	0	1	0	1	0
373	3	4	1	3	2	2	1	3	1	0	0	0	1	2	1	1	1	1	1	2	0	1	1	0	2	2	2	1	1	1	2	1	1	1	3	3	2	3	3	3	3	3	3	3	0	1	0	1	1
419	11	2	1	3	2	1	1	3	2	1	1	0	2	2	1	1	1	1	0	2	0	2	0	0	2	2	1	2	1	1	1	1	1	1	2	2	3	3	3	3	3	3	3	3	0	0	1	0	0
423	3	1	2	1	2	1	1	2	1	1	1	0	2	1	1	1	1	1	1	3	0	1	1	0	2	2	2	2	2	1	2	1	1	1	3	3	2	4	4	3	3	3	3	3	0	0	1	1	1
461	3	1	1	3	2	1	1	2	1	0	0	0	2	2	1	2	1	1	0	1	1	2	1	0	1	1	1	1	3	1	1	3	1	1	4	2	2	3	3	3	3	3	3	3	0	0	0	1	1
492	3	3	2	3	2	1	1	2	1	0	1	0	2	2	1	1	1	1	1	5	0	1	0	0	2	2	2	2	2	1	4	4	1	1	3	3	4	4	4	3	4	4	4	3	0	0	1	1	1
529	8	4	1	3	2	1	1	2	1	0	0	1	1	2	1	1	1	1	1	1	1	1	1	1	1	1	1	1	2	1	1	1	1	1	3	3	1	3	2	2	3	3	3	3	0	1	1	0	1
707	10	2	2	1	2	1	1	2	1	0	0	0	2	2	1	1	1	1	1	4	1	1	1	0	1	1	1	1	1	1	3	1	1	1	3	3	2	4	2	2	3	3	2	3	0	0	0	1	1
750	9	1	2	1	2	1	1	2	1	0	0	0	1	2	1	1	2	1	0	3	0	1	1	0	2	2	2	1	3	1	1	2	1	1	3	2	2	3	3	3	4	3	4	4	0	0	1	0	0
753	9	1	2	2	2	1	1	4	1	1	1	0	2	2	1	2	2	1	0	2	0	2	1	0	1	1	1	1	1	1	1	1	1	1	3	1	2	1	3	3	3	3	3	3	0	0	1	0	1
759	9	1	2	1	2	1	2	2	1	0	0	0	2	2	2	2	1	1	0	3	0	2	1	0	1	1	1	1	1	1	2	2	1	2	3	1	2	3	4	2	3	4	3	3	0	1	0	1	0
784	9	1	2	3	2	1	1	3	1	0	0	0	1	2	1	1	1	1	1	2	0	2	0	0	1	1	1	1	1	1	1	1	1	1	1	1	1	3	4	3	3	3	3	3	0	1	1	1	1
788	9	1	2	1	2	1	1	2	1	0	0	0	1	1	1	1	2	1	1	2	0	2	0	0	1	1	1	1	1	1	1	1	2	1	1	1	3	3	3	3	3	3	3	3	0	0	0	1	1
822	6	2	2	3	2	1	1	2	1	0	0	0	2	2	1	1	1	1	1	5	0	2	1	0	1	2	2	2	2	1	1	1	2	2	4	3	3	4	3	3	3	3	2	3	0	1	1	1	1
857	7	2	2	3	2	1	1	2	1	0	0	0	1	2	1	1	1	1	1	6	1	1	1	0	2	2	2	2	2	1	1	2	1	1	4	3	3	3	3	3	3	3	3	3	0	1	1	1	1
925	7	1	2	2	2	1	1	2	1	0	1	0	2	2	1	1	2	1	1	4	0	1	1	0	1	1	1	2	2	1	1	2	1	2	3	3	2	3	4	2	3	3	3	3	0	1	0	1	1
932	2	3	2	3	1	1	1	1	1	0	0	0	1	2	1	1	1	1	1	7	0	1	1	0	2	1	1	2	1	1	1	1	1	1	1	1	2	4	4	3	3	3	3	3	0	1	1	1	1
967	2	2	2	3	2	1	1	2	1	0	0	0	1	1	1	1	1	1	0	1	1	1	1	0	1	1	1	1	1	1	1	1	1	2	3	3	2	3	4	2	2	3	2	2	0	0	1	0	0
1007	7	1	1	3	2	1	1	2	1	0	0	0	1	2	1	1	1	1	0	3	1	2	1	0	2	2	1	1	2	1	2	3	1	2	3	2	3	4	4	2	4	4	3	3	0	0	1	1	1
1097	2	3	2	3	2	1	1	2	1	1	0	0	2	2	1	2	1	1	0	5	1	2	1	0	2	1	1	1	1	1	1	1	1	1	2	2	3	3	4	2	2	3	2	3	0	0	0	0	1
1119	2	2	2	2	2	1	1	1	1	0	0	0	2	2	1	1	1	2	0	3	1	1	1	0	2	2	2	2	2	2	1	1	1	1	3	3	2	4	3	3	4	4	2	3	0	0	0	1	1
1145	2	3	2	2	2	1	1	2	1	0	0	0	1	2	1	1	1	1	1	1	1	1	1	0	2	1	2	1	1	1	1	1	2	2	3	2	3	3	4	3	3	2	3	3	0	0	0	0	1
1162	2	1	2	1	1	1	1	4	1	0	1	0	2	2	1	1	1	1	0	6	0	2	1	0	1	1	2	1	1	1	1	1	1	1	3	2	2	3	3	2	2	3	2	4	0	1	1	1	1
1170	2	1	2	2	1	1	1	2	1	0	0	0	2	2	1	2	1	1	1	4	0	2	1	0	2	2	1	1	1	2	1	1	1	2	4	2	1	2	4	3	4	3	3	3	0	0	0	1	1
1187	7	1	2	3	1	1	1	3	2	0	0	0	2	1	1	2	1	2	1	1	0	2	0	0	2	2	2	1	2	1	1	1	1	1	3	3	2	3	3	3	3	3	3	3	0	0	0	1	0
1231	2	2	2	3	2	2	1	1	1	0	1	0	2	2	1	1	1	1	1	2	0	1	1	0	2	1	2	2	2	1	1	1	1	1	3	3	3	3	3	3	2	3	3	3	0	0	0	1	1
1247	7	1	2	2	2	1	1	2	1	1	1	1	2	2	2	2	1	1	1	1	0	2	0	1	2	2	2	1	2	1	1	1	1	2	2	4	3	4	2	1	4	4	3	3	1	1	1	1	1
1264	2	3	2	3	2	1	1	3	1	1	1	0	1	2	1	1	1	1	1	4	0	1	1	0	2	3	1	1	2	1	1	2	1	2	3	2	2	4	4	2	4	4	2	4	0	0	0	0	1
1272	7	1	2	3	2	1	1	3	1	1	0	0	2	2	1	1	1	1	1	4	0	1	1	0	2	2	1	2	2	1	1	1	1	1	3	3	2	3	3	3	4	3	2	3	0	0	1	1	1
1274	7	1	1	2	2	1	1	1	1	0	0	0	2	2	1	1	1	1	1	4	1	1	1	0	3	1	1	1	1	1	1	1	1	1	4	3	2	3	3	1	3	3	2	3	0	1	1	1	1
1351	10	3	2	2	2	1	1	1	1	0	0	1	2	2	1	2	1	1	0	3	0	1	0	1	2	2	1	2	2	1	1	1	1	1	4	3	3	3	3	1	3	3	3	3	1	0	0	0	0
1394	7	1	2	1	2	1	2	3	1	0	0	0	1	2	1	1	1	1	1	6	0	2	1	0	2	1	1	1	1	1	2	1	2	2	3	2	4	3	3	2	3	3	3	3	0	0	0	1	1
1434	2	1	2	3	2	1	2	3	1	0	0	0	1	2	1	1	1	1	0	2	0	1	1	0	1	1	1	1	1	1	1	2	1	1	2	3	3	3	3	2	3	2	2	3	0	0	1	0	0
1478	1	1	2	3	1	1	1	2	1	0	0	0	2	2	1	1	1	1	0	2	0	2	0	0	2	2	2	1	3	1	1	1	1	1	3	3	3	3	3	3	3	3	3	3	0	0	1	0	0
1526	1	2	2	3	2	1	1	2	1	0	0	0	2	2	1	1	1	1	0	4	0	1	0	0	2	2	1	2	2	2	2	2	2	2	2	2	4	4	4	4	4	4	2	4	0	1	1	1	0
1533	1	2	2	3	2	1	1	4	1	0	1	1	1	1	1	1	1	1	1	8	1	1	1	1	2	1	1	2	1	1	1	2	4	2	4	3	3	4	3	1	3	4	4	3	0	0	1	1	1
1534	1	2	2	2	1	1	1	2	1	1	1	0	2	2	1	2	1	1	0	5	0	1	1	0	1	1	1	1	1	1	1	2	2	1	1	3	3	3	3	2	3	3	3	3	0	1	1	1	1
1559	1	2	2	3	2	1	1	4	1	0	0	0	1	2	1	1	1	1	0	4	1	2	1	0	1	1	1	1	1	1	1	2	1	1	1	1	3	3	3	3	3	3	3	3	0	0	1	1	1
1668	1	3	2	1	2	1	1	1	1	0	0	0	2	2	1	1	1	1	1	6	0	1	1	0	2	2	3	2	2	1	1	2	2	2	3	3	3	4	4	3	3	3	4	4	1	1	1	1	1
1685	5	3	1	2	1	2	1	3	1	0	0	0	2	2	1	1	1	1	1	2	1	1	1	0	1	1	1	1	3	1	1	2	2	2	3	3	2	2	4	2	3	3	4	4	0	0	1	1	1
1755	1	3	2	3	2	1	1	2	2	0	1	0	2	1	1	1	1	1	1	4	0	2	1	0	2	2	1	2	1	1	1	3	2	2	4	3	2	4	3	3	4	4	2	3	0	0	1	1	1
1839	1	1	2	1	1	1	1	1	1	0	0	0	2	2	1	1	2	1	1	2	0	2	1	0	2	3	2	1	2	2	1	1	2	1	4	4	3	3	3	3	3	3	3	3	0	0	1	0	0
1841	1	1	2	2	1	1	1	2	1	0	0	0	1	2	1	1	2	1	1	4	1	1	1	0	2	1	2	1	1	1	1	1	2	2	2	3	2	4	3	3	3	3	3	3	0	0	0	1	1
1854	1	1	2	2	2	1	1	4	1	1	1	0	1	2	1	1	1	1	1	5	1	1	1	0	2	1	1	1	2	1	2	2	1	1	3	3	2	3	3	3	3	3	3	3	0	1	1	1	1
9	1	4	2	3	2	1	1	2	1	0	0	1	1	1	2	1	2	1	1	6	1	1	0	1	2	2	1	2	1	1	1	2	1	1	4	2	3	3	3	3	3	3	3	3	0	0	1	1	1
37	8	3	2	3	2	1	1	2	1	0	0	1	2	2	1	1	1	1	1	3	0	1	1	1	2	2	1	1	2	1	1	1	1	2	3	3	4	3	3	3	3	3	2	3	0	1	1	1	1
44	8	2	1	3	2	1	1	4	1	1	0	0	2	2	1	1	1	1	1	5	0	1	1	0	2	1	1	1	1	1	1	1	1	1	1	1	3	4	3	3	3	3	3	3	0	0	1	1	1
90	6	4	2	3	2	1	1	2	1	0	0	0	1	2	1	1	1	2	1	7	0	1	1	0	2	1	2	2	2	2	1	1	2	2	3	3	4	3	3	2	4	4	4	3	0	1	1	1	1
97	6	3	2	3	2	1	1	2	1	0	0	0	1	2	1	1	1	2	0	3	0	1	0	0	2	2	2	1	2	1	1	1	1	1	3	3	4	3	3	2	3	3	3	3	1	1	0	0	0
113	11	1	1	1	2	1	2	4	1	1	1	0	2	1	1	1	1	1	0	2	0	2	1	0	1	1	1	1	2	1	2	1	2	2	2	4	1	3	3	3	3	3	4	4	0	1	0	0	0
117	11	1	2	1	1	1	2	4	1	0	0	0	2	2	1	1	1	1	1	6	0	1	1	0	1	1	1	1	2	1	1	2	2	2	1	2	3	4	4	4	3	3	2	4	0	1	1	1	1
120	11	1	1	3	2	1	1	2	1	0	1	0	2	1	1	2	1	1	0	4	0	2	1	0	1	1	1	1	2	1	1	1	1	1	2	3	1	2	4	3	3	3	3	3	0	1	1	1	1
132	11	1	2	3	2	1	1	4	1	0	0	0	2	1	1	1	1	1	1	8	1	2	0	0	1	1	1	1	1	1	1	1	1	1	4	2	1	1	1	1	4	4	4	4	0	1	1	1	1
136	11	1	1	1	2	1	1	2	1	1	0	0	2	2	1	1	1	1	0	2	0	2	1	0	1	1	1	1	2	1	1	2	1	2	3	2	4	4	4	2	2	2	3	3	0	0	0	1	0
140	11	1	2	1	2	1	2	3	1	0	0	0	1	2	1	1	1	1	1	3	0	1	1	0	2	1	2	1	2	1	2	2	1	2	4	2	4	4	3	2	3	3	4	3	0	0	1	1	1
149	11	1	1	2	1	1	1	1	1	1	0	0	1	2	1	1	1	1	0	5	0	2	1	0	1	1	1	1	2	1	2	4	2	2	1	2	4	4	4	2	4	4	4	4	0	0	1	1	1
159	11	1	2	3	1	1	1	2	1	0	0	0	2	2	2	2	1	1	1	5	0	2	1	0	2	2	1	1	1	1	1	2	2	2	3	4	4	3	4	2	3	3	2	3	0	0	1	1	1
180	12	1	2	3	2	1	1	2	1	0	0	0	2	2	1	1	1	1	1	4	0	2	1	0	1	1	1	1	1	1	1	1	1	1	1	1	3	3	3	3	3	3	3	3	0	0	1	1	1
232	2	3	2	1	2	1	1	2	1	0	0	0	2	2	1	1	1	1	1	6	1	2	0	0	1	1	1	1	1	1	1	1	1	1	1	1	2	4	3	3	3	3	3	3	0	1	1	1	1
238	4	2	2	3	2	1	1	1	2	0	0	0	2	2	1	1	1	1	0	4	0	2	1	0	1	1	1	2	1	1	1	1	1	1	3	3	2	3	3	2	3	3	2	3	0	0	1	0	1
268	6	1	2	3	2	1	1	2	2	0	0	0	1	2	2	1	1	1	0	2	0	1	1	0	2	1	1	2	1	2	1	2	1	1	3	3	2	3	3	2	4	3	4	3	0	0	1	0	0
272	6	1	1	3	1	1	1	3	1	0	0	0	2	1	2	2	2	1	1	7	0	1	1	0	2	1	2	1	1	1	1	1	1	2	3	3	2	3	4	3	2	2	4	3	0	1	1	1	1
307	10	1	1	2	2	1	1	1	1	0	1	0	2	2	1	1	1	1	1	2	0	2	1	0	2	2	2	1	2	1	1	1	1	2	3	3	3	3	3	3	4	3	3	3	1	0	0	1	0
333	10	1	2	3	2	1	1	2	1	0	0	0	1	2	1	2	1	1	0	3	0	1	1	0	2	1	1	1	2	1	1	2	2	1	3	2	3	4	4	2	3	4	2	3	0	0	1	0	1
334	10	1	2	3	2	1	1	1	1	0	1	0	2	2	1	1	2	1	0	3	0	1	0	0	1	2	1	1	1	1	2	3	2	2	4	3	3	3	4	3	3	3	3	3	0	0	0	1	1
335	10	1	2	3	2	1	1	2	1	0	0	0	2	2	1	1	2	1	1	4	0	2	1	0	1	2	2	1	1	1	1	1	1	1	3	2	3	3	3	2	3	3	3	3	0	1	1	1	1
362	3	1	1	3	2	1	1	3	1	1	1	0	2	2	1	1	1	1	0	1	0	2	1	0	2	2	2	2	2	1	2	1	2	1	3	3	2	4	3	2	4	4	4	4	0	1	1	1	1
371	3	4	2	3	2	1	1	2	1	0	0	0	1	1	1	1	1	1	1	6	1	1	1	0	1	1	1	1	1	1	1	1	1	1	1	1	1	3	3	3	4	4	2	4	0	0	1	1	1
374	3	4	2	3	2	1	1	4	2	1	1	0	2	2	1	2	2	2	1	4	0	2	1	0	2	2	1	1	2	1	1	2	1	1	4	4	2	4	1	4	1	2	4	4	0	0	0	1	1
394	11	2	1	3	2	1	1	2	1	0	0	0	2	2	1	2	1	1	1	2	1	2	1	0	2	2	1	1	1	1	1	2	2	1	3	3	3	3	3	3	3	3	3	3	0	0	1	1	1
395	11	2	2	3	2	1	1	2	1	0	0	0	2	2	1	1	1	1	0	2	1	1	0	0	1	1	1	1	1	1	1	1	1	1	1	1	3	3	3	3	3	3	3	3	0	1	1	1	1
409	3	1	2	1	2	1	2	4	1	0	0	0	2	2	1	1	1	1	1	3	0	1	1	0	2	1	2	2	2	1	2	2	1	2	3	3	2	4	3	2	4	4	4	4	0	1	0	1	1
440	11	2	1	2	2	1	1	2	1	0	0	0	2	2	1	1	2	2	0	3	0	1	0	0	1	1	1	1	1	1	1	1	1	1	1	1	3	3	3	3	3	3	3	3	1	1	1	1	0
451	3	1	2	1	2	1	1	3	1	0	1	0	1	2	1	2	1	1	1	4	0	2	1	0	2	1	2	1	1	1	1	1	2	2	3	3	4	4	3	1	3	4	2	3	0	1	1	1	0
499	12	3	2	3	2	1	1	1	1	0	0	0	2	2	1	1	1	1	1	5	0	2	1	0	2	2	2	2	2	1	1	2	2	1	2	1	4	4	3	3	4	4	4	4	0	1	1	1	0
509	8	2	2	3	2	2	1	2	1	0	0	0	2	2	1	2	1	1	0	8	0	1	0	0	2	2	3	2	2	1	1	1	2	2	2	1	4	4	4	3	4	4	4	4	0	1	1	1	1
511	3	4	2	3	2	1	1	2	1	1	0	0	1	2	1	1	1	1	1	3	1	2	1	0	2	1	1	2	2	1	2	1	2	2	1	2	4	4	3	2	4	4	4	4	0	0	1	1	1
512	3	1	2	1	2	1	2	4	1	0	0	0	2	2	1	2	1	2	0	4	0	1	1	0	2	1	1	1	2	1	1	1	1	2	3	3	3	3	3	2	3	3	3	3	0	1	0	1	1
532	7	3	2	2	2	1	1	2	1	0	0	0	1	2	1	1	1	1	0	5	0	2	1	0	2	1	2	1	2	2	1	2	1	2	4	3	3	3	3	3	4	3	3	3	0	0	1	1	0
538	8	4	2	3	2	1	1	3	1	1	1	0	1	2	1	1	1	1	1	6	0	1	1	0	1	1	1	1	1	1	1	1	1	1	1	1	3	3	3	3	3	3	3	3	0	1	0	1	1
579	7	3	2	3	2	1	1	3	1	0	0	0	1	2	1	1	1	1	1	4	0	1	1	0	2	1	1	2	2	1	1	2	2	2	3	3	3	4	4	3	3	4	3	2	0	0	1	1	1
624	10	2	2	1	1	1	1	2	1	0	0	0	1	2	1	2	1	1	0	1	0	1	1	0	1	1	1	1	2	2	1	1	1	1	4	1	2	3	3	3	3	3	3	3	1	1	0	0	0
636	5	4	1	1	1	1	1	2	1	0	0	0	2	2	1	1	1	1	1	4	1	2	1	0	2	1	1	1	1	1	1	2	3	2	2	3	4	4	3	3	4	3	2	3	0	0	1	1	1
668	10	2	1	3	2	1	1	2	1	0	0	0	2	2	1	2	1	1	1	6	1	2	1	0	1	1	1	1	1	1	1	1	1	1	1	1	3	4	4	3	3	3	1	3	0	1	1	1	1
739	9	1	1	2	2	1	1	2	1	0	0	1	2	1	1	1	1	1	1	2	0	1	1	1	3	1	3	1	1	1	2	1	1	1	4	3	2	4	4	3	4	2	4	1	0	0	0	1	0
795	9	1	2	3	2	1	1	2	1	0	0	0	2	1	1	1	1	2	1	4	0	1	1	0	2	1	1	1	1	2	1	1	2	1	1	4	3	3	4	2	2	2	4	4	0	1	0	1	0
796	9	1	2	3	2	2	1	2	1	0	0	0	2	2	1	1	1	2	1	4	0	2	0	0	2	2	1	1	2	1	1	3	1	2	4	3	4	3	3	3	4	3	2	3	0	1	0	1	1
807	9	1	2	2	2	1	1	2	1	0	0	0	2	2	1	1	1	1	0	4	0	1	1	0	1	1	1	1	2	1	1	2	2	2	3	3	2	3	4	3	3	3	3	3	0	0	1	0	0
824	7	2	2	2	2	1	1	1	1	0	0	1	2	2	1	1	1	1	1	6	0	2	1	1	1	1	1	2	1	1	1	1	1	2	3	2	2	3	4	2	2	3	3	4	0	1	1	1	1
842	9	1	2	3	2	1	1	2	1	0	0	0	2	2	1	2	1	1	0	2	0	1	1	0	2	1	1	1	1	1	1	1	1	1	3	3	2	3	3	2	3	3	2	3	0	0	1	1	0
849	9	2	2	3	2	1	1	4	1	1	1	0	1	2	2	2	1	1	1	2	0	1	1	0	2	1	2	1	2	1	1	2	1	1	1	2	4	4	4	2	4	3	3	3	0	0	0	1	0
892	2	2	2	2	2	1	1	2	1	0	0	0	2	2	1	2	1	1	0	3	0	2	1	0	1	1	1	1	1	1	1	1	1	1	1	1	3	3	3	3	3	3	3	3	0	0	1	1	1
938	2	3	2	3	2	1	1	2	1	1	1	0	1	2	1	1	1	1	0	3	0	1	1	0	2	2	2	1	2	1	1	1	2	2	4	2	3	3	4	2	3	4	3	4	0	0	1	1	0
971	2	3	2	3	2	1	1	3	1	0	0	0	2	2	1	1	1	2	1	6	0	1	1	0	1	1	1	1	1	1	1	2	2	1	3	3	3	3	2	3	3	3	2	3	0	1	1	1	1
1008	2	2	2	3	2	1	1	4	1	0	0	0	1	2	1	1	1	1	0	3	0	1	0	0	1	1	1	1	1	1	1	1	1	1	1	1	3	4	3	3	2	3	3	3	0	0	0	1	1
1052	2	3	2	3	2	1	1	2	1	0	0	0	2	2	1	1	1	1	1	6	0	1	1	0	2	1	1	1	1	1	1	1	1	1	3	2	3	3	3	2	3	2	3	3	0	0	0	1	1
1056	2	3	2	3	2	1	2	3	1	0	0	0	2	2	1	1	1	1	1	4	1	1	1	0	2	1	2	1	1	1	1	2	1	2	3	3	3	3	3	3	3	3	3	3	1	1	1	0	0
1058	7	1	2	2	2	1	1	2	1	1	0	0	2	1	1	1	1	1	1	6	1	1	1	0	2	1	1	1	1	1	1	1	2	2	3	3	1	4	3	3	3	3	3	3	0	1	1	1	1
1065	7	1	1	1	2	1	1	2	1	1	0	0	2	2	2	2	1	1	0	3	0	1	1	0	1	1	1	1	2	1	1	1	2	1	2	1	2	2	3	3	3	4	4	4	0	0	0	1	1
1067	2	1	2	3	2	1	1	3	1	0	0	0	2	2	1	1	2	1	1	2	0	2	1	0	1	1	1	1	1	1	1	1	1	1	1	1	3	3	3	3	3	3	3	3	0	0	0	1	1
1085	7	1	2	3	2	1	1	2	1	1	0	0	1	2	2	1	1	1	0	4	1	1	1	0	2	1	1	2	2	1	1	2	1	2	3	3	3	4	4	2	3	3	3	3	0	0	0	1	1
1115	2	2	2	1	2	1	1	4	1	0	0	1	2	2	1	1	1	1	0	3	0	1	0	1	1	1	1	1	1	1	1	1	1	1	1	1	3	3	3	3	3	3	3	3	0	0	1	1	1
1116	7	1	1	3	2	1	1	1	1	0	0	0	1	2	1	2	1	1	1	6	0	1	1	0	1	1	1	1	1	1	1	1	1	1	1	1	3	3	3	3	3	3	3	3	0	0	1	1	1
1117	2	2	2	3	2	1	2	4	1	0	1	1	2	2	1	2	1	1	1	3	0	2	1	1	1	1	1	1	1	1	1	1	1	1	1	1	3	3	3	3	3	3	3	3	0	0	1	0	1
1138	2	1	2	3	2	1	1	2	1	1	0	0	2	2	1	1	1	1	1	5	0	2	1	0	2	1	2	1	2	1	1	1	1	1	3	3	4	2	3	2	3	3	3	3	0	1	1	1	1
1144	7	1	1	3	2	1	1	4	2	1	1	0	2	2	1	2	1	1	0	2	0	1	0	0	1	1	1	1	1	1	1	1	1	1	2	2	2	2	3	3	3	3	3	3	0	0	0	1	0
1160	2	1	2	3	2	1	1	3	1	0	0	0	2	2	1	1	1	1	1	5	0	2	1	0	1	1	1	1	1	1	2	1	1	1	3	2	3	4	3	2	3	3	2	2	0	1	1	0	1
1188	2	1	1	2	2	1	2	2	1	0	0	0	2	2	1	1	1	1	0	4	1	1	1	0	1	2	1	2	1	2	1	1	1	2	3	2	4	4	4	2	2	3	3	3	0	0	1	1	1
1192	7	1	1	3	2	1	1	4	2	0	1	0	2	1	1	1	1	1	0	7	1	1	1	0	1	1	1	1	1	1	1	2	1	1	3	2	3	3	3	2	2	3	3	3	0	1	1	1	1
1201	7	1	2	3	1	1	1	4	1	0	0	0	1	2	1	1	1	1	1	3	0	1	1	0	1	1	1	1	1	1	1	1	1	1	2	2	3	3	3	2	2	3	3	3	0	1	1	1	0
1204	2	1	2	3	2	1	1	2	1	1	1	0	2	2	1	1	1	1	0	1	0	1	0	0	1	1	1	1	1	1	1	1	1	1	1	1	3	3	3	3	3	3	3	3	0	0	1	1	0
1216	2	2	2	3	2	1	2	2	1	0	0	0	2	1	1	1	1	1	1	3	1	1	1	0	1	1	1	1	1	1	1	1	1	1	1	2	1	3	4	2	3	3	4	3	0	0	1	1	1
1244	2	2	2	2	2	1	1	3	1	0	0	0	1	2	1	1	1	1	1	3	0	1	1	0	1	1	1	1	1	1	3	2	1	1	3	3	2	3	3	3	3	3	3	3	0	1	0	1	0
1287	7	1	2	2	2	1	1	2	1	1	1	0	2	2	2	2	1	1	0	2	0	1	1	0	2	1	1	1	1	1	1	1	1	2	2	2	2	4	3	3	3	3	3	3	0	0	1	1	0
1291	2	2	2	3	2	1	1	2	1	0	0	0	2	2	1	1	1	1	1	5	0	1	1	0	2	1	1	1	1	1	1	2	1	1	3	1	3	3	3	3	3	3	3	3	0	1	0	1	0
1348	2	2	2	1	2	1	1	1	1	0	1	0	2	2	1	1	1	1	1	5	0	2	1	0	1	1	1	1	1	1	1	1	1	1	1	1	3	3	3	3	3	3	3	3	0	1	1	0	1
1462	5	2	1	3	2	1	1	2	1	0	1	0	1	1	1	1	1	1	1	4	0	2	1	0	2	2	2	2	2	2	2	2	2	2	2	2	4	4	4	4	4	4	4	4	0	0	1	1	1
1544	1	2	2	3	2	1	1	2	1	1	1	0	1	2	1	1	1	1	0	3	0	1	0	0	1	1	1	1	1	1	1	1	1	1	1	1	3	3	3	3	3	3	3	3	0	0	0	1	1
1547	1	2	2	2	2	1	1	3	1	0	0	0	1	2	1	1	1	1	0	3	0	1	1	0	2	2	2	1	2	1	1	2	1	2	3	3	3	4	4	3	3	3	3	3	0	1	1	1	1
1548	1	2	2	1	1	1	1	4	1	0	0	0	2	2	1	1	1	1	1	8	0	1	1	0	1	1	1	1	1	1	1	1	1	1	1	1	3	3	3	3	3	3	3	3	1	1	1	1	1
1653	1	2	2	1	2	1	1	3	1	1	0	0	1	2	1	1	1	1	0	2	0	1	1	0	2	1	2	1	2	1	1	1	1	2	3	3	4	4	3	3	2	3	3	2	0	1	0	0	0
1676	5	3	2	3	2	1	1	2	1	0	0	0	1	2	1	2	1	1	1	4	0	1	1	0	1	1	1	1	1	1	1	1	1	1	1	1	3	3	3	3	3	3	3	3	0	0	1	1	1
1686	5	3	2	1	1	1	2	2	1	0	0	0	2	2	1	1	1	1	0	2	0	1	1	0	2	1	2	1	2	1	2	2	1	2	3	3	4	3	4	3	3	3	3	3	0	0	1	0	1
1735	12	3	2	1	2	1	1	4	1	1	1	0	2	2	1	1	1	1	0	2	0	1	1	0	1	1	1	1	1	1	1	1	1	1	1	1	4	4	2	2	4	4	1	3	0	0	1	1	1
1740	1	4	1	1	1	1	2	4	1	1	1	0	2	1	1	2	1	1	1	3	1	1	0	0	1	1	1	1	1	1	1	1	1	1	1	1	3	3	3	3	3	3	3	3	0	1	1	1	1
1751	1	2	2	3	2	1	1	2	1	0	1	1	2	2	1	1	1	1	1	7	0	2	1	1	1	1	1	1	1	1	1	1	1	1	3	1	3	3	3	2	3	3	2	3	0	1	1	1	1
1797	1	4	1	1	2	1	1	2	1	0	0	0	1	2	1	1	1	1	1	4	0	1	1	0	1	1	1	1	1	1	1	1	1	1	1	1	3	3	3	3	3	3	3	3	0	0	1	0	1
1814	5	4	1	3	2	1	1	1	1	0	0	0	1	2	1	1	1	1	1	3	1	1	1	0	2	2	2	2	2	1	1	3	2	2	4	4	3	4	3	4	4	2	3	4	0	0	0	1	1
1845	1	1	1	2	2	1	1	4	1	0	0	0	2	2	1	1	1	2	1	1	0	1	1	0	1	1	1	2	1	1	4	1	1	2	1	4	4	4	2	2	4	4	3	3	0	0	1	1	0
1849	1	1	2	1	1	1	1	3	1	1	0	0	2	2	1	2	1	1	1	6	0	2	0	0	2	1	1	1	2	1	1	1	1	1	3	3	2	3	3	2	3	3	3	3	0	0	0	1	1
1872	2	4	2	2	1	1	1	2	1	0	0	0	1	2	1	2	1	1	0	2	1	1	1	0	1	1	1	1	1	1	1	1	1	1	1	1	3	3	3	3	3	3	3	3	0	0	0	1	1
1877	2	4	2	1	1	1	1	3	1	0	1	0	2	2	2	1	1	1	1	5	0	1	1	0	1	1	1	1	1	1	1	1	1	1	1	1	3	3	3	3	3	3	3	3	0	0	1	1	1
1896	1	4	2	2	2	1	1	2	1	0	0	0	1	2	1	1	1	1	1	6	1	2	1	0	2	1	1	1	3	2	1	1	3	1	4	2	2	4	4	4	3	3	3	3	0	0	0	1	1
1904	2	4	2	3	2	1	1	2	1	0	0	0	1	2	1	1	1	1	1	5	1	1	1	0	1	1	1	1	1	1	1	1	1	1	1	1	3	3	3	3	3	3	3	3	0	0	0	1	1
20	8	3	2	3	2	1	1	2	1	1	0	0	2	2	1	1	1	1	0	3	0	2	0	0	2	2	1	1	2	1	1	1	1	2	4	4	3	3	4	4	3	2	2	2	0	0	0	1	1
53	1	2	2	3	2	1	1	2	1	0	0	0	2	2	1	1	1	1	0	2	0	2	1	0	2	2	1	2	2	1	1	1	1	1	4	3	3	3	3	3	3	3	3	3	0	1	1	1	0
78	4	3	2	3	2	1	1	4	1	0	0	0	1	2	1	1	1	1	1	4	0	2	1	0	2	2	2	2	2	1	2	2	2	2	3	2	4	4	4	3	4	4	4	4	0	1	1	1	1
95	9	4	2	2	2	1	1	2	1	1	1	1	1	2	2	2	1	1	0	4	0	2	1	1	2	2	2	1	1	1	1	2	1	2	2	3	4	4	4	3	4	3	2	3	0	0	1	1	1
107	9	4	2	3	2	2	1	2	1	0	0	0	2	2	1	1	1	1	1	3	0	2	1	0	1	1	1	1	1	1	1	1	1	2	3	3	3	3	3	1	3	1	4	4	0	1	1	1	1
115	11	1	1	3	2	1	1	3	1	0	0	0	1	1	1	1	1	1	1	3	0	2	1	0	1	1	1	2	1	1	1	2	1	1	3	3	3	3	3	3	3	3	2	3	0	1	1	1	1
123	11	1	2	3	2	1	1	4	1	0	0	0	2	2	1	2	1	1	1	4	0	1	1	0	2	1	1	1	2	1	1	1	1	2	3	3	4	4	4	3	2	2	2	3	0	1	0	1	1
133	11	1	1	3	2	1	1	1	1	0	1	1	2	1	2	1	2	1	1	1	1	1	1	1	1	1	1	1	1	1	1	1	1	1	1	1	3	4	4	4	3	3	1	3	0	0	0	0	1
139	11	1	1	3	1	1	2	2	2	1	1	0	2	1	1	1	2	1	1	4	0	2	1	0	1	1	1	1	1	1	1	1	2	1	3	3	2	3	4	2	3	3	1	4	0	0	1	1	1
142	11	1	2	3	2	2	2	4	2	1	1	1	2	2	1	2	1	1	1	1	0	2	0	1	1	2	2	1	2	1	2	1	3	3	3	3	1	4	4	4	4	4	4	4	0	0	0	1	1
175	1	3	1	3	2	1	1	2	1	0	0	0	1	2	1	1	1	1	1	8	0	1	1	0	1	1	1	1	1	1	1	1	1	1	3	1	2	3	3	3	3	3	3	3	0	0	0	1	0
183	11	1	2	2	2	1	1	3	2	0	0	0	1	1	1	1	1	1	0	5	0	2	1	0	1	1	2	1	2	1	1	1	1	1	4	4	3	3	3	2	2	3	3	2	0	1	1	0	0
188	4	2	2	3	1	1	1	3	1	0	0	1	1	2	1	1	1	1	1	4	0	2	1	1	2	2	2	2	2	1	2	1	1	1	2	4	4	4	4	2	4	3	3	3	0	1	1	1	1
190	2	3	2	1	1	1	1	2	1	0	0	0	2	2	1	1	1	1	1	4	0	2	0	0	2	2	2	1	3	1	1	2	3	2	4	4	4	4	4	3	4	4	2	3	0	0	0	1	1
230	2	3	2	3	2	1	1	4	1	0	0	0	2	2	1	1	1	1	1	6	0	2	1	0	2	1	1	1	1	1	2	2	1	1	3	3	3	3	3	3	3	3	3	3	0	1	1	1	1
255	12	1	1	1	2	1	1	1	1	0	0	0	1	1	1	1	1	1	1	5	0	1	1	0	2	2	2	1	1	2	1	1	1	2	4	3	4	2	4	3	3	3	3	3	0	1	1	1	1
311	10	1	2	3	2	1	1	4	1	0	0	1	2	2	1	1	1	1	1	4	1	2	1	1	2	2	2	2	2	1	1	1	1	1	3	3	4	4	4	3	4	3	1	3	0	1	1	1	1
358	10	1	2	3	2	2	1	3	2	1	1	0	2	2	1	2	2	2	0	6	0	2	1	0	2	1	2	1	1	2	1	2	1	3	1	3	4	4	4	2	3	4	4	4	0	1	1	1	1
364	10	1	2	3	2	1	1	2	1	0	0	0	2	2	1	1	1	1	1	4	0	1	0	0	2	1	1	1	1	1	1	2	1	1	3	4	2	4	4	2	3	3	2	2	0	0	1	0	1
368	3	1	2	2	1	2	1	2	1	0	0	0	2	2	1	1	1	1	1	4	0	1	1	0	1	1	1	2	2	2	1	1	1	2	4	4	4	4	4	2	2	2	1	4	0	0	1	1	0
473	3	1	2	3	2	1	1	3	1	0	1	0	2	2	2	1	1	1	1	4	0	1	1	0	1	1	1	1	1	1	1	1	1	1	1	2	1	4	3	2	4	4	3	3	0	0	1	1	0
488	3	4	2	1	1	1	1	2	1	0	0	0	1	2	1	1	1	1	1	4	0	2	1	0	2	1	2	1	1	1	1	2	1	1	3	3	2	3	4	3	3	3	3	3	0	0	1	1	1
559	8	4	1	3	2	1	1	1	1	0	0	0	2	1	1	1	1	1	1	3	0	2	1	0	2	1	1	2	1	1	1	2	1	1	4	3	2	3	3	2	3	3	3	4	1	0	0	0	0
569	8	4	2	3	1	1	1	2	1	0	0	0	2	2	1	1	1	1	1	5	0	2	1	0	1	1	1	1	1	1	1	1	1	1	1	2	2	3	4	3	3	3	3	3	0	0	0	1	1
598	8	4	2	3	2	1	1	2	1	0	0	0	1	2	1	1	1	1	1	6	1	1	1	0	2	1	1	2	1	1	1	1	1	1	3	3	2	3	3	3	3	3	3	3	0	1	1	1	1
607	6	1	1	3	2	1	1	2	2	1	1	0	2	2	1	1	1	1	0	3	0	1	1	0	1	1	1	2	2	1	1	1	1	2	4	2	2	3	4	4	3	3	2	3	0	1	0	0	1
617	12	1	2	1	1	1	2	1	1	0	1	0	2	2	1	2	1	2	1	3	0	2	1	0	1	1	1	2	1	1	2	1	2	2	3	3	1	4	3	2	4	3	4	4	0	0	0	1	1
632	10	2	2	2	1	1	1	2	1	0	0	1	1	2	1	1	1	1	1	2	1	2	1	1	2	1	2	1	2	1	1	1	2	1	4	4	1	3	4	2	3	4	3	3	1	0	0	0	0
637	5	4	2	3	2	1	1	3	1	0	1	0	1	2	1	2	1	1	1	3	0	1	1	0	1	2	1	1	1	1	1	2	2	1	3	3	3	3	3	3	3	3	3	3	0	1	1	1	0
638	12	4	2	3	2	1	1	2	1	0	0	0	1	2	1	1	1	2	1	1	0	1	1	0	2	1	1	1	3	1	1	1	3	2	2	4	2	4	4	1	4	4	4	4	0	1	1	0	1
649	5	4	2	3	2	1	1	2	1	1	1	0	1	2	1	2	1	2	0	3	0	1	1	0	2	2	1	1	2	1	1	1	1	2	3	3	2	4	4	3	3	3	3	3	0	1	0	0	1
655	12	4	1	3	2	1	1	2	1	0	1	1	2	2	1	1	1	1	1	5	1	2	1	1	2	1	1	4	2	1	1	2	1	1	4	4	4	4	3	2	2	4	2	4	0	0	1	1	1
683	5	4	2	2	2	1	1	3	1	1	1	1	1	2	1	1	1	1	1	3	0	1	1	1	2	1	1	1	1	1	1	2	1	2	3	3	2	3	4	3	3	3	3	3	0	1	1	1	1
787	7	4	2	3	1	1	1	1	1	1	0	0	2	2	1	2	1	1	1	4	0	2	1	0	1	1	1	1	1	1	1	1	1	2	3	3	3	3	3	2	3	3	2	3	0	0	1	1	1
834	7	2	1	3	2	1	1	4	1	0	1	0	2	2	1	2	1	1	0	4	0	2	1	0	1	2	1	1	2	1	1	2	1	1	3	3	3	3	3	3	3	3	3	3	1	1	1	1	1
843	9	1	2	3	2	1	1	3	2	0	0	0	2	2	1	1	1	1	0	1	0	2	1	0	2	2	2	2	1	1	1	1	1	1	3	2	4	4	4	2	2	4	2	4	0	0	0	1	1
903	2	2	2	2	2	1	1	4	1	0	0	0	1	2	1	1	1	1	1	4	0	1	1	0	2	1	1	1	1	1	1	2	1	2	3	2	4	4	3	2	3	3	3	3	0	1	1	1	1
914	7	4	2	2	1	1	1	2	1	0	0	0	1	2	1	1	1	1	0	3	0	1	1	0	1	1	1	2	2	1	1	1	1	1	1	1	1	4	4	2	4	4	4	4	0	0	0	1	1
1054	2	2	2	3	2	1	1	3	1	0	0	1	2	2	1	1	1	1	1	2	0	2	0	1	2	1	1	1	1	1	1	3	1	1	3	3	3	3	3	3	3	3	3	3	0	1	1	1	1
1079	2	2	2	3	2	1	1	2	1	0	0	0	1	2	1	1	1	1	1	5	0	1	0	0	2	1	1	3	2	1	1	2	1	2	4	2	1	4	4	3	4	3	4	4	0	1	1	1	1
1087	2	3	2	1	2	1	1	3	1	0	0	0	1	2	1	1	1	1	1	5	0	2	1	0	2	1	2	1	2	1	1	2	1	1	3	2	3	4	3	3	3	3	4	3	0	1	0	1	1
1100	7	1	2	2	2	1	1	2	1	0	0	0	2	2	1	1	1	1	0	2	1	1	0	0	2	1	1	1	2	1	1	1	1	1	4	2	1	4	3	2	3	3	3	4	1	1	0	0	0
1129	2	1	1	3	1	1	1	3	1	0	0	0	2	2	1	1	1	1	1	5	0	2	1	0	1	2	1	1	1	1	1	1	2	2	3	2	4	4	2	3	3	3	3	3	0	1	1	1	1
1158	2	1	1	3	2	1	1	2	1	0	0	0	2	2	1	1	1	1	0	4	1	2	1	0	2	1	1	1	2	2	1	1	1	3	4	4	4	4	2	4	4	2	3	1	0	0	1	1	1
1210	2	2	2	2	2	1	1	2	1	0	0	1	1	2	1	1	1	1	1	5	0	1	1	1	2	2	2	1	1	1	1	2	1	1	1	1	4	1	4	4	4	4	4	4	0	1	1	1	1
1211	2	3	2	3	2	1	1	2	1	1	0	0	2	2	1	1	1	1	1	5	1	1	0	0	1	1	1	1	1	1	1	1	1	1	2	2	1	4	3	2	3	4	3	3	0	0	0	0	1
1245	2	2	2	3	2	1	1	3	1	1	0	0	2	2	1	1	1	1	1	4	0	2	1	0	2	2	1	2	2	1	2	1	1	2	3	3	3	3	3	2	4	4	4	4	0	1	1	1	1
1254	2	2	2	3	2	1	1	2	1	0	0	0	1	2	1	1	1	2	1	4	0	2	0	0	2	2	2	1	2	1	1	4	2	2	4	4	2	4	4	3	4	3	4	4	0	1	0	1	1
1273	2	2	2	3	2	1	1	2	1	0	0	0	1	2	1	1	1	1	1	5	0	2	0	0	1	1	2	1	1	2	1	1	2	2	4	3	4	4	2	2	3	3	3	3	0	0	0	1	1
1292	2	3	2	3	1	1	1	3	1	1	1	0	1	2	1	1	1	1	0	5	0	2	1	0	2	1	1	1	1	1	1	1	1	1	3	3	1	3	3	3	3	3	3	3	0	0	1	1	1
1303	2	2	2	3	2	1	1	2	1	0	0	0	2	2	1	1	1	1	0	5	0	1	1	0	1	1	1	1	1	1	1	1	1	1	1	2	3	3	3	3	3	3	3	3	0	1	1	1	1
1329	2	2	2	1	2	1	1	2	1	0	0	1	1	2	1	1	1	1	1	7	1	1	1	1	1	1	1	1	1	1	1	1	1	1	1	3	3	3	3	2	3	3	3	3	0	1	1	1	1
1363	10	3	2	3	2	1	1	2	1	0	0	0	1	2	1	1	1	1	0	3	1	1	1	0	2	1	1	2	1	1	2	1	2	1	3	3	4	4	4	2	3	3	2	3	0	0	0	1	1
1392	10	3	2	3	2	1	2	3	1	1	0	0	1	2	1	1	2	1	0	4	0	1	0	0	2	1	1	1	1	1	1	2	2	2	4	3	3	4	3	2	3	3	3	3	0	0	1	1	1
1404	5	2	1	1	1	1	1	3	1	0	0	0	2	1	1	1	1	2	0	4	0	2	1	0	2	1	2	1	1	1	1	1	1	2	3	3	3	3	3	3	3	3	3	3	0	0	1	1	1
1432	2	1	2	3	2	1	1	3	2	0	0	0	2	2	1	2	1	1	1	7	0	1	1	0	1	1	1	1	1	1	1	1	1	2	3	2	3	3	3	2	3	3	3	3	0	1	1	1	1
1459	12	3	2	3	2	1	1	2	1	0	0	0	2	1	1	1	2	1	0	3	0	2	1	0	2	1	1	1	2	1	1	1	1	1	3	3	3	3	3	2	3	3	3	3	0	1	0	0	1
1565	1	2	2	1	2	1	1	2	2	0	0	1	2	2	1	1	1	2	1	4	1	1	0	1	1	2	1	2	2	1	2	2	2	2	4	3	3	4	4	3	3	4	3	3	0	1	1	1	1
1568	1	2	2	3	2	1	1	2	1	0	0	0	1	2	1	1	1	1	1	6	0	2	1	0	2	1	1	1	3	1	1	2	2	2	3	3	3	4	4	3	3	3	3	4	0	1	1	1	1
1576	1	2	2	1	1	1	1	2	1	0	0	0	2	2	1	1	1	1	1	4	0	1	1	0	1	1	1	1	1	1	1	1	1	2	1	1	2	3	4	3	3	4	3	4	0	0	1	0	1
1622	1	2	2	3	2	1	1	2	1	0	1	0	1	2	1	1	1	1	1	3	0	1	1	0	1	1	1	1	1	1	1	1	1	1	3	3	2	3	3	2	3	3	2	3	0	1	1	1	1
1624	1	2	1	3	2	1	1	2	1	0	0	0	1	2	1	1	1	1	1	7	1	1	1	0	2	2	2	2	2	1	3	1	1	1	3	2	3	4	4	4	4	4	3	3	0	0	0	1	1
1636	1	2	2	3	2	1	1	1	1	0	0	0	2	2	1	1	2	1	1	3	0	1	1	0	2	1	1	1	2	1	1	1	1	1	3	3	2	3	3	3	3	3	3	3	0	1	0	1	0
1644	1	1	2	2	1	1	1	4	1	1	0	0	2	2	2	2	2	2	0	4	0	2	0	0	2	1	2	1	2	1	1	1	1	2	3	3	2	4	4	2	4	2	3	4	0	0	1	1	1
1649	1	2	1	1	1	1	1	3	1	1	1	0	2	2	1	1	1	2	1	2	0	1	0	0	2	1	2	1	2	1	1	1	2	1	4	4	2	3	4	3	3	2	3	3	0	1	1	1	1
1694	5	3	2	3	2	1	1	1	1	0	0	1	2	2	1	1	1	1	1	3	1	1	1	1	1	1	1	1	2	1	2	2	1	2	4	4	2	4	3	1	4	3	3	3	0	1	0	0	1
1701	5	1	2	1	2	1	1	2	2	0	0	0	1	1	1	1	2	1	1	5	0	1	1	0	2	2	2	2	1	1	1	2	1	1	4	2	4	4	4	2	3	3	2	4	0	1	0	0	1
1749	1	4	1	3	1	1	1	2	1	1	1	0	2	2	1	1	1	1	1	5	0	1	1	0	2	1	1	1	1	1	1	1	1	1	3	3	2	3	3	3	3	2	3	3	0	1	1	0	1
1770	1	3	2	2	2	1	1	2	1	0	0	0	1	2	1	1	1	1	1	5	0	1	1	0	1	1	1	1	2	1	3	3	1	1	4	4	3	3	3	2	3	4	2	4	0	1	1	1	0
1796	1	3	2	2	2	1	1	2	1	0	0	0	1	1	1	1	1	1	1	5	0	2	1	0	2	1	1	1	1	1	2	1	1	2	3	3	2	3	4	3	3	3	3	3	0	0	1	0	1
1812	5	4	2	1	1	1	1	2	1	0	1	0	1	2	1	2	1	1	0	3	0	2	0	0	2	1	1	1	2	1	1	1	1	2	3	3	2	3	4	4	3	3	2	3	0	0	0	1	1
1840	1	1	2	3	2	2	1	4	1	1	0	0	2	2	2	2	2	2	0	3	0	2	1	0	1	1	1	2	1	1	1	1	1	1	4	4	1	2	4	1	2	2	4	4	0	0	1	1	1
1885	2	4	1	3	1	1	1	2	1	0	0	1	1	2	1	1	1	1	1	3	0	1	1	1	1	1	1	1	1	1	1	1	1	1	4	1	3	4	4	2	2	3	2	2	0	0	0	1	1
28	8	3	1	3	2	2	1	4	2	1	1	0	1	2	1	1	1	1	0	1	0	1	1	0	2	2	1	1	2	1	1	1	1	1	4	4	3	4	4	3	2	2	1	4	1	0	0	0	0
83	6	3	2	2	2	1	1	2	2	0	0	0	1	2	1	1	1	1	1	5	0	1	1	0	2	1	1	2	2	1	1	1	2	2	3	3	2	3	4	4	3	4	3	4	0	0	0	1	1
103	3	2	2	2	1	1	1	2	1	0	1	0	2	2	1	2	1	1	1	5	0	1	1	0	2	1	2	1	1	1	1	1	1	1	1	1	4	4	4	4	3	3	3	3	0	0	1	1	1
109	9	4	2	3	1	1	1	2	1	1	1	0	1	2	1	1	1	1	0	4	1	1	1	0	2	1	1	2	1	1	1	2	1	1	4	3	1	4	4	3	3	3	3	3	0	0	0	1	1
126	11	1	1	3	2	1	1	3	2	0	0	0	2	1	1	2	2	1	0	1	0	1	0	0	1	1	1	1	2	1	1	1	1	1	3	3	2	3	3	3	3	3	3	3	0	0	0	0	1
141	11	1	2	2	2	1	2	3	1	1	1	0	1	2	1	1	1	1	1	5	0	1	1	0	1	1	1	2	2	1	1	3	1	1	3	3	2	4	4	4	3	3	2	4	0	0	0	1	1
169	11	1	1	1	1	1	1	2	1	0	0	0	1	2	1	1	1	1	1	3	0	2	1	0	2	1	1	2	1	1	1	1	2	1	3	2	3	4	3	2	4	4	3	3	0	0	0	1	1
302	6	1	1	2	2	1	2	3	1	1	1	0	2	2	2	2	1	1	0	2	0	2	1	0	1	1	1	1	1	1	2	1	1	1	3	2	3	3	2	2	3	3	4	4	0	0	0	1	0
346	4	3	2	2	2	1	1	4	1	0	0	0	1	2	2	1	1	1	1	3	0	1	1	0	2	1	1	1	2	1	1	1	1	2	3	4	3	4	4	3	2	2	3	3	0	1	1	1	1
367	3	1	1	3	2	1	1	2	1	0	0	0	2	1	2	1	1	1	0	3	0	2	1	0	1	1	2	1	2	1	1	1	2	3	4	3	3	3	3	4	3	3	4	3	0	1	1	1	1
384	11	2	2	3	2	2	1	3	1	0	0	0	1	2	1	1	1	1	1	6	0	2	1	0	2	1	2	1	2	1	1	2	1	2	4	2	3	4	3	2	4	3	4	4	0	0	1	1	1
436	3	3	2	3	2	1	1	2	1	1	0	0	1	2	1	1	1	2	1	4	0	1	1	0	1	1	1	1	1	1	1	1	1	1	4	2	2	3	3	2	3	3	3	3	0	1	1	1	1
447	1	4	1	1	1	1	1	2	1	0	0	0	2	2	2	1	1	1	1	3	0	1	1	0	1	1	1	1	2	1	1	2	1	1	1	1	3	3	3	3	4	4	4	4	0	0	0	1	0
456	3	1	2	1	2	1	1	4	2	1	0	0	2	2	2	2	1	1	0	4	0	1	0	0	2	1	1	1	1	1	1	1	1	1	3	3	2	3	3	3	3	3	3	3	0	1	1	1	0
460	3	1	2	3	2	1	1	2	1	0	0	0	1	2	1	1	1	1	1	3	0	2	1	0	2	1	1	2	2	1	1	2	1	1	3	3	3	4	4	3	3	3	3	3	0	1	0	1	1
522	3	4	1	2	2	1	1	2	2	0	1	0	1	1	1	1	1	1	1	4	0	2	1	0	2	1	2	1	1	1	1	1	1	1	3	3	3	3	3	3	3	3	3	3	0	0	1	1	1
577	3	3	1	1	1	1	1	1	1	0	0	0	2	1	1	1	1	1	1	5	1	2	1	0	2	2	1	1	2	1	1	1	1	1	4	4	2	1	1	4	4	3	4	4	0	0	1	1	1
588	3	4	1	2	2	1	1	4	1	0	0	0	2	1	1	1	2	1	1	2	0	2	1	0	1	1	1	1	3	2	1	1	1	2	4	3	2	4	4	3	2	3	4	3	0	1	1	0	0
620	4	3	2	3	2	1	1	2	1	0	0	0	2	2	1	2	1	1	1	2	1	2	1	0	2	2	1	1	1	1	1	1	1	1	4	3	3	3	3	2	3	3	3	3	0	0	0	1	1
625	10	2	2	1	2	1	1	4	1	0	0	0	2	2	2	1	1	1	1	3	0	2	0	0	2	1	1	2	2	1	1	1	1	1	4	3	3	3	3	3	3	3	3	3	0	0	0	1	1
653	5	4	2	3	2	1	1	1	1	0	1	0	1	2	1	1	1	2	1	5	1	1	1	0	2	1	1	1	1	1	1	1	1	1	3	3	4	3	3	2	3	3	2	3	0	1	1	1	1
675	10	2	2	2	2	2	1	3	1	1	0	0	2	2	2	1	1	1	1	1	1	1	1	0	2	2	1	1	3	1	1	1	1	1	3	3	4	4	4	3	3	2	3	3	0	1	0	1	0
745	9	1	2	2	2	1	2	3	1	0	0	0	2	2	1	2	2	1	1	3	0	2	1	0	1	1	1	1	2	1	1	2	1	2	1	2	3	4	3	4	4	4	2	4	0	0	1	1	0
761	9	1	2	3	2	1	1	1	1	0	0	0	2	2	1	1	1	1	0	4	0	2	1	0	1	1	2	1	1	1	1	1	1	1	3	3	2	3	4	2	3	3	3	3	0	0	1	1	1
817	6	2	1	1	1	1	1	2	1	1	1	0	2	2	1	1	1	1	1	2	0	1	1	0	2	2	1	1	2	1	1	1	1	1	1	1	2	3	4	4	4	4	4	4	0	0	1	1	0
846	9	1	1	3	1	1	1	3	2	0	0	0	2	2	1	2	1	1	0	3	0	1	1	0	2	2	1	2	1	1	2	1	2	2	3	4	3	4	3	4	4	4	3	2	0	0	0	1	0
856	7	2	2	3	2	1	2	3	1	0	0	1	2	1	1	1	1	1	1	4	1	2	0	1	1	1	1	1	1	1	1	1	1	1	4	1	4	3	3	1	3	3	3	3	0	1	1	1	1
861	9	4	2	3	2	1	1	2	2	1	1	0	1	2	1	2	1	1	0	3	0	2	1	0	2	2	1	1	1	1	2	1	1	2	4	3	2	3	4	2	3	4	4	3	0	1	1	1	0
875	7	4	2	3	2	2	1	1	1	0	0	0	2	2	1	1	1	1	0	3	0	2	1	0	2	1	1	2	2	1	1	1	2	1	4	3	3	4	3	3	3	3	3	3	0	0	1	1	1
918	2	1	1	3	1	1	1	3	1	1	0	0	2	1	2	1	1	1	1	3	0	2	1	0	2	2	2	1	1	1	1	1	1	2	4	3	3	4	3	3	3	3	3	3	0	1	1	1	0
937	7	1	1	3	1	1	1	4	1	0	1	0	2	2	1	1	1	2	1	3	0	1	1	0	1	1	1	1	1	1	1	1	1	1	1	1	4	4	3	3	3	3	3	3	0	1	1	1	1
942	2	2	2	3	2	1	2	3	1	0	0	0	1	2	1	1	1	1	1	4	0	2	1	0	2	2	2	1	2	1	1	1	1	2	3	3	4	4	4	3	3	3	3	3	0	1	1	1	0
952	2	2	2	2	2	1	1	4	1	0	0	0	2	2	1	1	1	2	0	5	0	2	1	0	2	2	1	2	1	1	1	1	1	1	3	2	3	4	3	3	3	3	3	4	0	1	1	1	1
965	7	1	2	1	2	1	2	3	1	0	1	0	2	1	1	1	1	1	1	5	0	2	1	0	1	1	1	1	1	1	1	1	1	1	3	2	3	3	3	2	3	3	3	3	0	0	1	1	1
972	2	2	2	1	2	1	1	3	1	1	1	0	1	1	1	1	1	1	0	1	0	2	1	0	1	1	1	1	1	1	1	1	1	1	1	1	1	1	4	4	4	4	4	4	1	0	0	0	0
1004	2	3	2	3	2	1	1	4	1	0	0	0	1	2	1	1	1	1	1	1	0	2	1	0	3	1	1	1	1	1	1	1	1	1	4	3	3	3	3	2	3	3	3	3	0	1	0	0	0
1021	2	3	2	3	2	1	1	2	1	0	0	0	1	2	1	1	1	1	1	2	0	1	1	0	1	1	1	1	1	1	1	1	1	1	1	1	3	4	4	3	3	3	3	3	0	1	1	1	1
1030	2	1	2	3	2	1	1	2	1	0	0	0	2	2	1	1	1	1	0	4	0	2	1	0	2	2	2	2	1	1	1	1	2	1	4	3	4	3	4	3	3	3	3	3	0	0	1	1	1
1031	2	3	2	3	1	1	1	2	1	0	0	0	1	2	1	1	2	2	1	4	0	1	1	0	2	2	1	1	2	1	1	3	2	2	4	4	4	4	4	4	3	3	2	3	0	0	1	1	1
1043	2	3	2	3	2	1	1	1	1	0	1	0	2	2	2	2	1	2	0	4	0	1	1	0	1	1	1	1	1	1	1	1	1	1	3	1	3	3	3	3	3	3	3	3	0	0	0	1	1
1074	2	3	2	2	2	1	1	2	1	0	0	0	1	2	1	2	1	1	0	5	0	2	0	0	2	1	2	1	2	1	1	1	1	1	2	3	4	4	3	3	3	3	3	3	0	1	1	1	1
1120	2	2	2	3	2	1	1	2	1	0	0	0	1	2	1	1	1	1	1	5	1	1	1	0	2	1	1	1	2	1	1	1	1	2	4	3	3	4	4	1	3	3	2	4	0	1	1	1	1
1134	2	1	2	2	1	1	1	2	1	0	0	1	2	2	1	1	2	1	1	8	1	2	1	1	1	1	1	1	1	1	1	1	2	2	4	3	1	4	4	3	3	3	3	2	0	1	1	1	1
1141	2	1	2	3	1	1	1	3	1	0	1	0	1	2	1	1	1	1	1	4	0	2	0	0	2	1	2	1	2	1	2	1	2	2	4	3	2	4	4	3	4	3	3	4	0	0	0	0	1
1179	2	1	2	3	2	1	1	3	2	0	0	0	2	2	2	1	1	1	0	3	0	1	1	0	1	1	1	1	1	1	1	1	1	1	1	1	2	4	4	3	3	4	2	4	0	0	0	1	1
1185	2	2	2	3	2	1	2	2	1	0	0	0	1	2	1	1	1	1	0	2	0	1	1	0	1	1	1	1	1	1	1	1	1	1	3	3	3	1	3	3	3	3	3	3	0	1	0	1	1
1313	2	2	2	1	2	1	1	1	1	0	0	0	2	2	1	2	1	1	1	4	1	2	1	0	2	2	1	1	1	1	1	1	1	1	4	2	2	3	4	3	3	3	3	3	0	1	1	1	1
1367	2	2	2	2	2	1	1	3	1	1	1	1	1	2	1	1	1	1	1	4	1	1	1	1	1	1	1	1	1	1	1	1	1	1	1	1	4	4	4	2	3	3	3	3	1	1	0	1	0
1372	7	1	2	1	1	1	1	2	1	0	0	0	2	2	1	1	1	1	0	4	0	1	0	0	1	1	1	2	1	1	2	1	2	1	3	3	3	4	3	1	4	4	2	4	0	1	1	0	0
1425	2	1	2	3	2	1	1	1	1	0	0	0	2	2	1	1	1	1	1	2	0	1	1	0	1	1	1	1	1	1	1	1	1	1	1	2	3	3	4	3	3	3	3	3	0	0	0	0	1
1437	7	1	2	3	2	1	2	4	1	0	0	1	1	2	1	2	1	1	0	4	0	1	1	1	2	2	2	1	1	2	1	1	1	1	3	3	3	3	4	3	3	3	3	4	0	1	1	1	1
1470	1	4	2	3	2	1	2	2	1	1	0	0	2	2	1	2	1	1	1	1	1	1	1	0	2	1	1	1	3	1	1	1	1	2	3	3	4	4	4	2	3	3	2	4	0	0	0	1	1
1479	1	3	2	3	2	1	1	2	1	1	1	0	1	2	1	1	2	1	0	4	0	1	1	0	2	2	2	2	2	1	1	1	1	2	4	2	2	4	3	3	4	4	4	4	0	0	1	1	1
1491	4	1	1	2	2	1	1	4	2	0	0	0	2	1	1	2	1	1	0	2	1	1	0	0	2	2	2	1	1	2	1	1	2	1	4	4	3	4	4	2	3	3	3	3	0	0	1	0	0
1510	1	4	2	2	2	1	1	3	1	0	0	0	1	2	1	1	1	1	0	2	0	1	1	0	1	1	1	2	2	1	1	1	1	1	4	4	3	3	3	2	3	2	2	4	0	0	0	1	1
1527	1	2	1	1	2	1	1	4	1	0	0	0	1	1	1	2	1	1	1	1	0	2	1	0	2	1	1	2	1	1	1	1	2	1	3	3	3	4	3	3	3	3	3	3	0	0	0	0	1
1592	1	2	2	3	2	1	1	2	1	0	1	0	2	1	1	1	1	1	0	5	0	2	0	0	2	1	1	1	1	1	1	1	1	1	3	2	2	3	4	3	3	3	3	3	0	0	1	1	1
1600	7	1	2	3	2	1	2	4	1	1	1	0	2	2	1	2	1	1	1	2	0	2	1	0	2	1	1	2	1	1	1	1	1	2	1	1	1	4	4	4	4	4	4	4	0	0	0	1	1
1604	2	4	2	3	2	1	1	2	1	0	0	0	2	2	2	1	1	1	0	3	0	2	1	0	1	1	1	1	1	1	1	1	1	1	3	3	3	3	3	2	3	2	3	3	0	0	0	1	1
1628	2	4	2	3	2	1	1	2	1	0	0	0	2	2	1	1	1	1	0	3	0	1	1	0	2	1	1	1	1	1	1	2	1	1	3	3	2	3	4	3	3	3	3	3	0	0	0	0	1
1630	1	2	2	3	2	1	1	2	1	0	0	0	1	2	1	1	1	1	1	5	0	2	1	0	1	1	1	1	1	1	1	2	1	1	3	3	2	4	4	3	2	3	2	3	0	0	0	1	1
1646	1	1	2	3	2	1	1	2	1	0	0	0	2	2	1	2	1	1	0	5	0	2	1	0	2	2	2	2	1	1	1	1	1	2	3	3	4	4	4	2	4	3	3	3	0	1	1	1	1
1666	1	3	1	3	2	2	1	2	1	0	0	0	2	2	1	1	1	1	1	3	0	1	1	0	2	2	1	2	1	1	1	1	1	1	4	3	4	3	4	2	2	3	3	3	0	0	0	1	1
1673	2	4	2	1	1	2	1	3	1	0	1	0	1	2	1	1	1	2	1	3	0	1	1	0	1	1	1	1	1	1	1	3	1	1	4	3	1	4	4	3	2	3	3	3	0	0	1	1	1
1689	5	3	2	2	2	1	2	2	1	1	0	0	1	2	1	1	1	1	0	4	0	2	1	0	2	2	1	3	1	1	2	1	1	2	4	4	4	4	4	3	3	3	2	3	0	0	1	1	1
1744	1	4	1	3	2	1	1	2	1	0	0	0	2	2	1	1	1	1	1	2	0	1	1	0	2	1	1	1	2	1	1	1	1	1	3	3	3	3	3	3	3	3	3	3	0	0	0	0	1
1746	1	4	1	2	1	1	1	4	1	1	0	0	1	2	1	1	1	1	1	3	0	1	0	0	1	1	1	1	1	1	1	1	3	1	3	3	3	3	3	3	3	3	3	3	1	0	0	0	0
1773	1	3	2	3	2	1	1	1	1	1	0	1	2	2	1	1	1	1	1	3	0	2	1	1	2	1	2	1	2	1	2	1	1	1	3	2	4	4	4	3	2	3	3	4	0	0	1	1	1
1799	1	4	1	1	1	1	1	3	1	0	0	0	1	2	1	1	1	1	1	2	1	2	1	0	2	1	1	2	2	1	1	1	1	1	4	3	3	4	3	2	2	3	3	4	0	0	1	1	1
1861	1	1	2	3	2	1	1	2	1	0	1	0	1	2	1	2	1	1	0	1	0	2	1	0	2	1	1	1	2	1	2	1	2	1	3	3	2	4	4	2	3	4	4	3	0	1	0	0	0
61	1	2	1	3	2	1	1	4	1	0	1	0	1	2	1	1	2	1	0	4	1	2	1	0	2	1	1	2	2	1	1	1	1	1	3	3	1	3	4	3	4	4	3	4	0	1	1	0	0
67	11	4	2	2	2	1	1	2	1	0	1	0	2	2	1	1	1	1	0	3	0	1	1	0	1	1	1	1	1	1	1	1	1	1	3	3	2	4	4	2	3	2	2	4	0	0	0	1	1
129	11	1	2	3	2	1	1	4	2	0	0	0	1	2	1	1	1	1	1	2	0	2	1	0	2	2	2	2	1	1	1	1	2	1	4	3	2	4	4	3	4	3	3	4	0	1	1	0	0
179	12	1	2	3	2	1	1	3	1	0	0	0	2	1	1	1	1	1	1	4	0	2	1	0	2	1	1	2	2	1	1	1	1	2	4	3	3	4	4	3	3	3	3	3	0	0	1	0	1
209	12	2	2	2	2	1	2	3	1	0	0	0	2	2	1	1	1	1	1	5	1	2	1	0	1	1	1	1	1	1	1	1	1	1	4	2	3	3	3	2	3	3	3	3	0	1	1	1	1
212	12	2	1	3	1	2	1	3	1	0	0	0	2	2	1	1	1	1	0	3	0	1	1	0	1	1	1	1	1	1	1	1	1	2	4	2	4	3	3	2	3	3	3	3	0	0	1	1	1
218	12	2	2	1	2	1	1	2	1	0	0	0	1	2	1	2	1	2	1	5	0	1	1	0	2	1	2	1	1	1	1	2	1	1	2	3	2	3	3	3	4	4	4	4	0	1	1	0	1
270	12	1	1	2	2	1	1	2	1	0	0	0	2	1	1	1	1	1	1	5	0	2	1	0	2	1	1	1	1	1	1	2	1	1	3	3	3	3	4	2	3	4	3	3	0	0	1	1	1
275	6	1	2	2	2	1	1	2	1	0	0	0	2	2	1	2	2	1	0	3	0	1	0	0	1	1	1	2	2	1	3	2	2	1	3	3	3	4	3	4	3	4	4	4	0	1	0	1	0
286	1	4	2	2	2	1	1	1	1	0	0	1	2	2	1	1	1	1	1	7	1	1	1	1	3	1	1	1	1	1	2	2	1	3	4	3	1	4	4	4	3	4	4	4	0	1	1	1	1
344	10	1	1	2	2	1	2	4	2	1	0	0	2	1	2	2	1	2	0	4	0	1	1	0	2	1	1	1	2	1	2	2	2	1	3	3	4	3	3	2	4	4	4	4	0	0	1	1	0
351	3	1	1	1	1	1	1	2	1	0	0	0	2	2	2	1	1	1	0	3	0	1	1	0	2	1	1	1	2	1	1	2	1	1	3	3	1	4	4	2	3	4	4	4	0	0	1	1	1
378	3	4	2	1	2	2	1	1	1	0	0	0	2	2	1	2	1	1	1	3	0	1	1	0	2	1	2	2	2	1	1	2	1	2	4	4	4	2	4	4	3	3	3	4	0	0	0	1	1
425	3	3	2	3	2	1	2	4	1	1	1	0	2	2	1	2	1	1	0	4	0	1	0	0	1	1	1	1	1	1	1	1	1	1	1	1	3	3	3	3	3	4	4	4	0	0	1	1	1
454	3	1	2	2	2	1	1	3	1	0	0	0	2	2	1	1	1	1	1	7	0	2	1	0	1	1	1	1	1	1	1	1	1	1	3	2	3	3	3	3	3	3	3	3	0	1	1	1	1
493	3	1	2	3	2	2	1	1	1	0	0	0	2	2	1	1	1	2	1	2	0	2	1	0	1	2	2	1	1	1	1	1	1	4	3	4	1	4	4	2	4	4	4	4	0	1	0	1	1
507	8	2	2	3	2	1	1	2	1	0	0	0	1	2	1	2	1	1	1	6	0	2	1	0	1	1	1	1	1	1	1	1	1	1	3	3	3	3	3	2	3	3	3	3	0	1	1	1	1
524	3	1	2	1	2	1	1	2	1	0	1	0	2	1	1	1	1	1	1	6	0	1	1	0	2	2	2	2	1	1	1	2	2	1	4	3	1	4	4	3	4	4	4	4	0	1	1	1	1
530	3	1	2	3	2	1	1	2	1	0	0	0	1	2	1	1	1	1	1	4	0	1	1	0	2	1	1	1	1	1	1	1	1	2	3	3	3	3	4	3	3	4	2	3	0	0	1	1	1
545	8	4	2	2	2	2	1	2	1	0	1	1	2	2	1	1	1	1	1	3	0	2	0	1	2	1	1	1	2	1	1	2	1	2	2	2	3	4	4	4	4	4	2	4	0	1	1	1	0
581	8	4	2	3	2	1	1	2	1	1	1	0	1	2	1	1	1	1	1	5	0	1	1	0	1	1	1	1	1	1	1	2	1	1	3	3	2	4	3	3	3	3	3	3	0	0	0	1	1
611	3	3	2	1	2	1	1	4	1	0	0	0	1	2	1	1	1	1	1	3	0	1	1	0	2	2	1	1	2	1	1	2	2	2	4	2	4	4	4	2	4	4	3	4	0	0	1	0	1
618	8	4	2	3	2	1	1	3	1	1	0	0	2	2	2	1	1	1	1	3	0	2	1	0	1	1	1	1	1	1	1	1	1	1	3	3	3	3	3	3	3	3	2	3	0	1	1	1	1
693	11	2	2	1	1	1	1	4	1	0	0	0	1	2	1	2	1	1	0	4	1	1	1	0	1	1	2	1	2	1	1	1	1	1	4	3	3	3	4	3	3	3	2	3	0	1	1	1	1
711	11	2	1	3	2	1	1	3	1	1	1	0	2	2	2	1	1	1	1	6	1	1	1	0	1	1	1	2	1	1	1	1	1	1	3	1	1	3	3	3	4	4	4	4	0	0	1	1	1
718	5	4	1	2	2	2	1	4	1	0	1	0	2	2	1	1	1	1	1	4	1	1	1	0	2	2	1	1	1	1	2	1	2	2	3	3	4	4	4	3	4	3	3	3	0	0	1	1	1
722	1	3	1	3	2	1	1	4	2	1	1	1	2	2	2	1	1	1	0	2	0	1	1	1	2	1	1	2	1	1	1	1	1	2	4	3	2	4	4	3	3	3	3	3	0	1	1	1	0
729	9	1	2	3	2	1	1	3	1	0	1	0	2	1	2	2	1	1	0	1	0	1	0	0	2	1	1	1	1	1	1	2	1	1	4	4	1	4	3	3	3	3	3	3	0	0	0	1	0
802	9	2	2	3	2	1	1	4	1	0	0	0	2	2	1	2	1	1	1	3	0	1	1	0	2	1	1	1	1	1	1	2	1	1	4	4	2	3	3	3	3	3	3	3	0	1	0	1	1
828	7	2	2	3	2	1	2	3	1	1	0	0	2	2	1	1	1	2	0	4	0	1	0	0	2	2	1	3	1	1	2	2	1	2	3	3	4	4	4	3	4	4	3	4	0	1	0	1	1
871	7	4	1	2	2	1	1	1	1	0	0	0	2	1	1	2	1	1	1	1	0	1	1	0	2	1	1	3	2	1	1	1	1	2	4	3	4	3	4	3	3	3	3	4	1	0	0	0	0
953	2	3	2	1	2	1	1	2	1	0	1	0	2	2	1	2	1	1	1	7	1	1	1	0	2	1	2	1	2	1	1	1	1	1	2	3	3	4	4	3	3	2	4	4	0	0	1	1	1
993	2	1	2	3	1	1	1	4	1	0	1	0	2	2	1	1	1	1	0	3	0	1	0	0	2	1	2	1	2	1	1	3	1	1	4	2	4	4	4	2	4	4	2	4	0	1	1	1	1
1048	7	1	1	3	2	1	1	2	1	0	0	0	2	2	1	2	1	1	0	3	0	1	1	0	2	2	2	2	2	1	2	1	1	1	4	1	2	4	4	4	4	4	4	4	0	0	1	1	1
1051	7	1	2	1	1	1	1	2	1	0	1	0	2	2	1	1	1	1	0	2	0	2	1	0	2	1	2	1	1	1	2	2	2	2	3	2	3	4	4	3	4	4	4	4	0	0	1	1	0
1053	2	1	2	3	2	1	1	2	1	0	0	0	2	2	1	1	1	1	1	4	0	1	1	0	1	1	1	1	1	1	1	1	1	1	2	2	2	3	3	3	3	4	3	4	0	0	1	1	1
1055	2	1	2	3	2	1	1	2	1	0	0	0	2	2	1	1	1	1	1	3	0	2	0	0	2	2	2	1	1	1	1	1	1	1	3	2	4	4	4	2	4	3	2	4	0	1	0	1	1
1076	2	2	2	2	1	1	1	2	1	1	1	1	2	2	1	1	2	1	0	2	0	1	1	1	1	1	1	1	1	1	1	1	1	1	1	1	4	4	4	4	3	3	2	3	0	0	1	1	1
1078	7	1	2	3	2	1	1	4	1	0	0	0	1	2	1	1	1	1	1	4	0	1	1	0	2	1	1	1	1	1	1	1	1	1	3	3	3	3	3	3	3	3	3	3	0	0	1	1	1
1084	2	1	2	3	2	1	1	2	1	0	0	0	2	2	1	1	1	1	1	3	0	1	1	0	2	1	1	2	1	1	1	1	1	2	4	2	2	4	4	2	3	4	3	4	0	0	1	0	1
1108	2	1	2	3	2	1	1	2	1	0	0	0	2	2	1	1	1	1	0	6	0	1	1	0	2	2	1	1	1	1	1	1	2	1	2	3	2	4	4	3	4	4	3	3	0	1	0	0	1
1111	2	3	2	3	2	1	1	2	1	0	0	0	2	2	1	2	1	1	1	4	0	2	1	0	2	2	1	1	1	1	1	1	1	2	3	4	3	4	4	2	3	3	3	3	0	1	1	1	1
1146	2	3	2	1	2	1	1	2	1	1	1	1	2	2	1	1	1	1	1	1	0	1	1	1	2	1	1	1	1	1	1	1	2	1	4	3	3	4	4	3	3	3	2	2	1	0	0	0	0
1156	2	1	2	1	2	1	1	3	1	1	1	0	1	2	1	1	1	1	0	3	0	1	1	0	1	1	1	1	1	1	1	1	2	1	4	3	4	3	3	2	3	3	2	3	0	1	0	0	0
1177	7	1	1	3	2	1	2	3	1	1	0	0	2	1	1	1	1	1	1	3	0	2	1	0	1	1	1	2	1	1	1	1	1	1	3	3	2	4	4	2	3	3	3	3	0	0	0	1	1
1203	7	1	1	3	2	1	1	3	1	0	0	0	2	1	1	1	1	2	1	2	0	1	1	0	2	1	2	1	2	1	1	1	2	1	4	3	3	3	4	3	3	3	3	4	0	1	0	1	0
1230	2	1	2	3	2	1	1	2	1	0	0	0	2	2	1	1	1	1	1	3	1	2	1	0	2	1	2	3	1	1	1	1	1	1	3	4	1	4	4	3	4	3	3	4	0	0	0	1	0
1234	2	2	2	3	2	1	1	2	1	0	0	0	2	2	1	2	1	1	1	3	0	2	1	0	2	2	1	3	2	1	1	1	1	2	3	3	4	4	4	4	4	3	3	3	0	0	0	0	1
1271	2	2	2	3	2	1	1	1	1	0	0	0	2	1	1	1	2	1	0	4	0	2	1	0	1	1	1	1	1	1	1	1	1	1	3	3	3	3	3	2	3	3	3	3	0	0	0	1	0
1295	2	2	2	3	2	1	1	3	1	0	0	0	2	2	1	1	1	1	0	4	0	1	1	0	1	1	1	1	2	1	1	1	1	1	3	3	3	3	3	3	3	3	3	3	0	1	1	1	0
1315	2	2	2	3	2	1	1	1	1	0	0	0	1	2	1	2	1	1	0	1	0	1	1	0	2	1	2	2	2	1	1	2	2	2	4	4	4	4	4	4	3	3	3	3	0	1	0	1	1
1317	2	1	2	2	2	1	1	2	1	0	1	0	2	2	1	1	1	1	1	6	0	1	1	0	2	1	1	1	1	1	1	1	1	1	3	1	4	4	4	4	2	2	2	4	0	0	1	1	1
1319	2	2	2	3	2	1	1	2	2	0	1	0	2	2	1	1	1	2	1	3	1	2	1	0	1	1	1	1	1	1	1	1	2	1	3	3	3	3	3	3	3	3	3	3	0	1	1	1	1
1323	2	2	2	1	2	1	1	3	1	0	0	1	1	2	1	1	1	1	1	3	0	1	1	1	1	1	1	1	1	1	1	1	1	2	3	3	3	3	3	3	3	3	3	3	0	1	1	1	1
1332	5	2	2	1	2	1	1	1	1	0	0	0	1	2	1	1	1	1	1	5	0	2	1	0	1	1	1	1	1	1	1	1	1	1	3	3	2	3	3	3	3	3	3	3	0	0	1	1	1
1335	2	2	2	3	2	1	1	1	1	0	1	0	2	2	1	1	1	1	1	4	0	2	1	0	1	1	1	1	1	1	1	1	1	1	3	3	2	3	3	3	3	3	3	3	0	0	1	1	1
1350	5	1	2	2	2	1	1	4	1	0	0	0	1	1	1	1	1	1	1	3	0	1	1	0	1	1	1	1	1	1	1	1	1	1	1	1	1	4	4	4	3	4	3	4	0	0	0	1	1
1353	7	1	2	1	2	1	1	2	1	1	1	1	1	2	2	2	1	1	0	3	0	2	1	1	1	1	1	1	1	1	2	1	1	1	3	3	3	3	3	3	3	3	3	3	0	0	0	0	1
1355	5	1	2	1	2	1	1	1	1	0	0	0	1	2	1	1	1	1	1	3	0	2	1	0	2	1	2	1	1	1	1	1	4	2	4	4	1	4	4	2	4	4	4	4	0	0	1	0	0
1365	7	1	1	1	2	1	1	2	1	0	0	0	2	2	1	2	1	1	0	4	0	2	1	0	2	1	1	1	1	1	1	1	1	2	4	3	1	4	4	2	4	3	2	4	0	0	1	0	0
1387	5	2	2	3	2	1	1	4	1	1	0	0	1	1	1	1	1	2	0	2	0	1	1	0	1	1	1	1	1	1	1	1	2	1	2	1	2	4	4	3	3	4	4	3	0	0	0	1	0
1406	7	1	2	1	2	1	1	3	1	0	0	0	2	2	1	1	1	2	1	4	0	1	1	0	1	1	1	1	1	1	1	1	1	1	3	3	3	3	3	2	3	3	3	3	0	0	1	1	1
1413	7	1	2	2	2	1	1	2	1	0	0	0	1	2	1	1	1	1	0	2	0	2	0	0	2	1	2	1	2	1	1	2	2	2	4	4	3	4	4	2	3	4	3	4	0	0	0	1	1
1417	7	1	2	2	2	1	1	4	1	1	0	0	2	2	1	1	1	1	0	1	0	1	1	0	1	1	1	1	1	1	1	1	2	2	2	3	3	4	4	3	3	3	3	3	0	0	0	1	0
1429	7	4	1	2	2	1	1	1	1	0	0	0	1	2	1	1	1	1	1	4	0	2	1	0	1	1	1	1	1	1	1	1	1	1	1	2	3	4	4	3	3	3	3	3	0	0	0	1	1
1445	7	1	2	3	2	1	1	3	1	0	0	0	2	2	2	2	1	1	0	6	0	1	0	0	1	1	1	1	1	1	1	1	1	1	3	3	1	4	4	2	3	3	3	3	0	1	1	1	1
1450	5	4	2	1	2	1	1	1	1	0	1	0	1	2	1	1	1	1	1	1	0	1	1	0	2	2	2	1	1	1	1	1	1	1	3	4	4	3	4	3	3	2	3	3	0	1	0	1	1
1523	1	2	1	3	2	1	1	4	1	1	1	0	2	2	1	1	1	1	0	4	0	2	1	0	1	1	1	1	1	1	1	1	1	1	4	2	3	3	3	3	3	3	2	3	0	0	0	1	0
1580	1	2	2	3	2	1	1	2	1	0	0	0	1	2	1	1	1	2	1	2	1	2	1	0	2	1	2	1	2	1	1	1	1	1	4	2	4	3	4	2	4	3	3	3	0	0	1	1	1
1597	1	2	2	3	2	1	1	2	1	0	1	0	2	2	1	1	1	1	0	7	0	2	1	0	1	1	1	1	1	1	1	1	1	1	3	3	3	3	3	3	2	3	3	3	0	1	1	1	1
1634	1	1	2	3	2	1	1	2	1	0	0	0	2	2	1	1	2	1	1	4	0	1	0	0	1	1	1	1	1	1	4	1	1	1	3	2	2	4	4	2	3	4	4	4	0	0	1	1	1
1643	1	1	2	3	2	1	1	3	1	0	0	0	1	1	1	1	1	1	0	3	0	1	0	0	1	1	1	1	1	1	1	2	2	1	3	2	3	4	3	2	3	4	3	4	0	1	0	1	0
1692	5	1	2	2	2	1	1	4	1	1	1	0	1	2	1	1	1	1	1	3	0	1	1	0	1	1	1	1	1	1	1	1	1	1	3	2	2	4	2	1	4	4	4	3	0	0	0	1	1
1748	1	4	1	1	1	1	1	2	1	0	0	0	1	1	1	1	1	1	1	5	0	1	1	0	2	2	1	3	1	1	1	1	2	1	4	3	1	4	4	3	3	4	4	4	0	1	1	1	1
1756	1	3	2	1	1	1	1	2	1	0	0	0	1	2	1	1	1	1	1	6	0	1	1	0	2	1	1	1	1	1	2	1	1	2	3	4	2	4	4	2	3	3	3	4	0	1	1	1	1
1782	12	4	2	3	2	1	2	3	1	0	0	1	2	2	1	1	2	1	1	3	0	1	1	1	1	1	1	2	1	1	1	1	1	2	3	2	4	4	3	3	3	3	3	3	0	0	1	1	1
1795	12	3	2	3	2	1	1	3	1	1	1	0	2	2	2	2	1	1	0	3	0	1	1	0	2	2	1	1	2	1	1	1	1	2	4	4	4	4	4	2	2	3	3	3	0	0	1	1	0
1804	1	3	1	2	2	1	1	2	1	0	1	0	1	2	1	1	1	1	1	2	0	1	1	0	2	2	1	1	1	1	1	1	1	1	3	4	2	3	3	2	3	3	4	4	0	1	1	1	0
1836	1	1	1	3	2	1	1	2	2	0	0	0	2	1	2	1	1	1	0	1	0	2	1	0	2	2	1	1	1	1	1	2	2	2	4	3	1	4	4	2	4	4	4	4	0	0	1	0	0
1838	1	1	1	1	2	2	1	1	1	0	0	0	2	2	1	1	1	1	0	2	0	2	1	0	2	2	1	1	1	1	1	2	1	1	4	2	2	4	4	2	2	4	4	4	0	0	0	0	1
1901	8	1	2	3	2	1	1	3	1	0	0	0	2	2	2	2	1	2	1	4	0	1	0	0	2	1	2	1	1	1	1	1	1	1	4	3	2	3	4	3	3	3	3	3	0	0	1	1	1
18	8	3	2	2	2	1	1	2	1	0	1	0	1	2	1	2	1	1	1	5	0	1	1	0	2	2	1	2	1	1	1	1	1	1	1	2	4	4	4	4	4	4	2	4	0	1	1	0	0
62	1	2	1	3	2	1	1	4	1	0	0	0	1	2	1	1	1	1	1	3	0	1	1	0	2	2	1	2	1	1	1	2	1	1	4	3	4	4	4	3	3	3	3	3	0	1	1	1	1
100	3	2	1	3	2	1	1	2	1	0	0	1	1	2	1	1	1	1	1	4	1	2	1	1	1	1	1	1	1	1	1	1	1	1	1	1	4	3	3	3	4	4	3	4	1	1	1	1	1
119	11	1	1	1	2	1	1	3	1	0	0	0	2	2	1	1	1	1	1	4	0	1	1	0	1	1	1	1	1	1	1	2	1	1	3	2	3	4	3	3	3	4	3	3	0	0	1	1	1
135	11	1	2	3	2	1	1	2	1	1	0	0	2	2	1	1	1	1	0	4	0	1	1	0	2	1	1	1	1	1	1	2	2	2	3	3	4	4	3	3	3	4	3	4	0	0	1	1	0
152	11	1	2	3	2	1	1	2	1	0	1	0	2	2	1	2	1	1	0	6	1	2	1	0	1	1	1	2	1	1	1	2	1	2	4	2	4	4	4	3	4	3	2	3	0	1	1	1	1
171	11	1	2	3	2	1	1	2	1	0	0	0	2	2	1	1	1	1	0	2	0	1	1	0	1	1	1	2	1	1	1	2	1	1	3	3	3	4	4	3	3	3	3	3	0	0	0	1	1
197	12	1	2	3	2	1	1	4	1	0	0	0	1	2	1	1	1	1	1	4	0	1	1	0	1	1	1	1	1	1	1	1	1	2	2	3	2	4	3	3	4	3	4	3	0	1	1	1	1
262	6	1	2	3	2	2	2	3	1	1	1	0	2	2	1	1	1	1	0	2	0	1	1	0	2	1	1	1	1	1	1	1	1	1	4	4	3	3	3	2	3	3	3	3	0	0	0	0	1
266	6	1	2	3	2	1	1	3	1	0	0	0	1	2	1	2	1	1	0	4	0	1	0	0	2	1	1	1	1	1	1	1	1	1	4	4	2	3	4	3	3	3	2	3	0	1	1	0	1
298	2	3	2	3	2	1	1	4	1	1	1	0	2	2	1	1	1	1	0	1	0	2	1	0	1	1	1	2	1	2	1	1	1	1	3	2	4	4	4	4	3	3	2	3	0	1	0	0	0
323	10	1	2	1	1	1	1	1	1	0	0	0	2	2	2	1	1	1	0	4	0	1	0	0	2	1	1	1	1	1	1	1	1	1	3	3	2	4	4	3	3	3	2	4	0	0	1	0	1
354	3	1	2	3	2	1	1	3	1	0	0	0	2	2	1	1	1	2	0	2	0	1	1	0	1	1	1	3	1	1	1	3	1	1	1	2	4	4	4	4	3	4	4	4	0	0	0	1	1
366	3	2	1	2	2	1	1	2	1	0	0	0	1	2	1	1	1	1	0	4	1	1	1	0	1	1	1	3	1	1	1	2	1	1	4	3	3	3	4	2	3	3	4	4	0	1	1	1	0
422	11	2	1	1	2	1	1	2	1	1	0	0	2	2	1	1	1	2	1	3	0	1	1	0	2	2	1	3	2	1	2	3	1	1	4	4	4	4	4	2	4	4	4	4	0	1	0	0	1
432	3	2	2	2	2	1	1	1	1	0	0	0	1	2	1	2	1	1	1	4	0	1	1	0	2	1	2	1	2	1	1	1	1	2	4	1	1	4	4	4	4	4	4	4	0	0	1	1	1
450	10	1	2	2	2	1	1	4	2	0	1	0	2	2	1	1	1	1	1	4	0	2	1	0	2	2	1	1	1	1	1	1	1	1	4	3	3	4	4	3	3	3	2	3	0	1	1	1	0
457	3	1	2	3	2	1	1	3	1	0	0	0	2	2	2	1	1	1	1	3	0	1	1	0	2	2	1	1	2	1	1	1	1	1	4	3	3	4	3	3	3	3	3	4	0	0	1	1	1
463	3	1	2	1	2	1	2	2	1	0	1	0	2	2	1	1	1	1	0	4	0	1	0	0	2	1	1	1	1	1	1	1	1	2	3	4	4	4	4	1	3	3	2	4	0	0	1	0	0
476	3	1	2	2	1	1	1	4	1	0	1	0	2	2	1	1	1	1	0	4	0	1	0	0	2	1	1	1	1	1	1	1	2	2	3	4	4	4	3	3	3	3	3	3	0	0	0	1	1
480	3	1	1	3	2	1	1	2	1	0	0	0	2	2	1	1	1	1	1	4	0	1	1	0	1	1	1	1	1	1	1	1	2	1	3	4	2	3	4	3	3	3	3	3	0	0	0	0	1
481	3	1	2	3	2	1	1	2	1	0	1	0	2	2	1	1	1	1	0	4	0	1	1	0	1	1	1	1	1	1	1	2	1	1	3	3	4	4	4	2	2	3	2	4	0	1	1	1	1
544	3	1	2	3	1	1	1	4	1	0	0	0	2	2	1	1	1	1	0	2	0	2	1	0	1	1	1	2	1	1	1	1	1	1	1	2	3	4	3	3	4	4	3	4	0	0	1	0	0
556	8	4	2	3	2	1	2	4	1	0	0	0	1	2	1	1	1	1	1	2	1	1	1	0	2	2	1	1	1	1	1	1	1	2	4	3	4	3	4	3	3	3	3	3	0	1	1	0	0
565	7	3	2	1	2	1	2	3	1	1	0	0	2	1	1	2	1	2	1	3	0	2	1	0	1	1	1	1	2	1	1	1	1	1	3	3	2	3	4	3	3	4	3	3	1	1	1	1	0
566	8	4	2	3	2	1	1	2	1	0	0	0	2	1	1	1	1	1	1	3	0	2	1	0	2	2	1	1	2	1	1	1	1	1	3	3	2	4	4	3	4	4	4	2	0	0	1	1	0
575	4	2	2	3	2	2	1	1	1	0	0	0	1	1	1	1	1	1	1	3	0	1	0	0	2	2	1	4	1	1	1	1	1	3	4	4	3	4	4	3	3	4	4	4	0	1	0	0	0
586	8	4	1	3	2	2	1	2	1	1	0	0	2	1	2	1	1	1	0	3	0	2	1	0	2	2	1	3	1	1	1	2	1	1	3	4	4	4	4	2	4	2	4	4	0	1	0	0	0
634	12	4	1	2	2	1	1	2	1	0	0	0	1	1	1	1	1	1	1	5	0	1	1	0	1	1	2	2	1	1	1	1	1	1	4	2	4	3	3	2	4	3	3	4	0	1	1	1	1
658	5	4	2	2	1	1	1	3	1	0	0	0	2	2	1	1	1	1	1	6	1	1	1	0	1	1	1	1	1	1	1	1	1	1	3	3	3	3	3	3	3	3	3	3	0	1	1	1	1
659	10	2	2	1	2	1	1	2	1	0	0	0	1	2	2	1	1	1	1	3	0	1	1	0	1	1	1	2	1	1	1	2	1	1	4	2	2	4	4	3	3	4	2	4	0	0	1	1	1
688	11	2	2	3	2	1	1	2	1	0	0	0	2	2	1	1	1	1	0	2	1	2	1	0	2	1	1	2	2	1	2	1	1	1	3	2	3	4	4	2	4	4	4	4	0	0	1	1	1
691	11	2	2	1	1	1	1	1	1	0	1	0	1	2	1	2	2	1	1	1	1	2	1	0	1	1	1	1	1	1	2	3	2	4	4	4	4	4	4	1	4	4	4	4	0	0	0	0	1
696	11	2	1	3	2	1	1	2	1	1	0	0	1	1	1	1	1	1	1	3	1	1	1	0	2	2	2	1	1	1	1	1	1	2	4	2	2	4	4	2	4	4	4	4	0	0	1	1	0
752	9	1	1	3	2	1	1	4	1	0	0	0	1	2	1	1	1	1	0	2	0	1	0	0	2	1	1	2	1	1	1	1	1	1	2	2	4	4	3	1	4	4	4	4	0	0	1	1	1
786	3	4	2	3	2	1	1	2	1	0	0	0	2	2	1	1	1	1	1	3	0	2	1	0	2	1	2	2	2	2	2	1	1	1	3	3	4	4	4	3	4	3	4	4	0	1	1	1	1
815	6	2	2	3	2	1	2	2	1	1	1	0	2	2	1	1	1	1	0	1	0	1	1	0	2	2	1	1	1	1	3	2	2	1	3	2	4	4	4	3	4	4	4	4	1	0	0	1	0
858	11	4	1	3	2	1	1	2	1	0	0	0	2	2	1	1	2	2	1	4	0	1	1	0	2	2	1	2	2	1	1	1	2	2	3	2	4	4	4	3	4	4	4	4	0	0	0	1	1
877	2	3	2	3	1	1	1	3	1	1	0	0	2	2	1	1	1	2	0	5	1	1	1	0	2	2	1	2	2	1	1	2	1	2	4	4	1	4	4	3	4	4	4	4	0	1	1	1	1
884	2	2	2	3	2	1	1	2	1	0	1	0	1	2	1	1	1	1	1	3	1	2	1	0	1	1	1	1	1	1	1	1	1	1	3	3	3	3	3	3	3	3	3	3	0	0	1	1	1
888	2	3	2	3	2	1	1	1	1	0	0	0	1	2	1	1	2	2	1	3	1	1	1	0	2	1	1	1	1	1	1	1	1	1	4	3	3	3	3	3	3	3	3	3	0	0	1	1	1
931	7	1	2	3	2	1	1	2	1	0	0	0	2	2	1	1	1	1	0	4	0	2	0	0	2	1	1	1	1	1	2	1	1	1	3	3	2	4	4	3	4	4	2	3	0	1	1	1	0
975	2	2	2	3	2	1	1	2	1	0	1	0	2	1	1	1	1	1	1	4	0	1	1	0	1	1	1	1	1	1	1	1	1	1	3	3	3	3	3	3	3	3	3	3	0	1	1	1	1
980	2	1	2	3	2	1	1	2	1	0	0	0	2	2	1	1	1	1	1	6	0	1	1	0	1	1	1	1	1	1	1	1	1	1	3	4	4	4	4	4	1	1	1	4	0	1	1	1	0
982	7	1	2	3	2	1	1	3	1	1	1	0	2	2	1	1	1	1	1	3	0	1	1	0	1	1	1	1	1	1	1	2	2	2	3	3	3	4	4	2	4	3	3	4	0	0	1	1	0
985	2	3	2	2	2	1	1	2	1	0	0	1	2	2	1	1	1	1	1	5	1	1	1	1	1	1	1	1	1	1	1	1	1	1	3	3	3	3	3	3	3	3	3	3	0	0	0	0	1
990	2	1	1	3	1	2	1	4	1	1	1	0	2	1	1	1	1	1	0	2	0	2	1	0	1	1	1	1	1	1	1	1	1	1	3	2	1	4	3	2	4	3	4	4	0	1	1	1	1
992	2	3	2	3	2	1	1	3	1	0	0	0	2	2	1	1	1	1	0	4	0	1	1	0	2	1	1	1	2	1	1	1	1	1	1	3	3	4	4	3	4	3	3	4	0	0	1	1	1
999	2	1	2	3	1	1	1	3	1	0	0	0	2	2	1	1	1	1	0	4	0	1	0	0	1	1	1	1	1	1	1	1	1	1	1	1	3	4	4	3	3	4	3	4	0	0	1	1	1
1009	7	1	2	2	2	1	1	2	1	0	0	0	1	1	1	1	1	2	0	4	0	1	0	0	2	1	1	2	1	1	2	2	1	2	4	3	3	4	3	2	4	4	4	4	0	0	1	1	1
1019	7	1	1	1	2	1	1	4	1	0	1	1	2	2	1	1	1	1	1	6	0	1	1	1	2	1	1	2	2	1	1	1	2	2	3	4	3	4	4	3	3	3	4	4	0	1	1	1	1
1027	2	3	2	3	2	1	1	4	1	0	1	0	2	2	1	1	1	1	0	4	0	1	1	0	1	1	1	1	1	1	1	1	1	1	1	1	2	4	4	4	3	4	3	4	0	0	0	0	1
1057	2	1	1	3	2	1	1	4	1	0	0	0	2	1	1	1	1	1	1	5	0	2	1	0	1	1	1	1	2	1	1	2	1	1	1	3	4	4	3	3	4	4	2	4	0	1	1	1	1
1081	2	2	2	3	2	1	1	2	1	1	0	0	2	2	1	1	1	1	0	3	0	1	0	0	2	2	2	2	1	1	2	1	2	1	4	4	4	4	4	4	3	3	3	3	0	0	1	1	1
1083	2	1	2	3	2	1	1	3	1	1	1	0	2	2	2	1	1	1	0	4	0	2	1	0	1	1	1	1	1	1	1	1	1	1	3	2	3	4	4	2	3	3	3	3	0	0	0	1	1
1092	2	1	1	3	2	1	1	2	1	1	0	0	2	2	1	1	1	1	1	6	1	2	1	0	1	1	1	2	1	1	1	2	2	1	4	3	4	4	4	3	4	3	2	2	0	1	1	1	1
1140	2	2	2	2	1	1	2	4	1	1	1	0	2	2	1	1	1	1	0	1	0	1	1	0	2	2	2	2	1	1	1	1	1	1	1	1	4	4	4	4	4	4	4	4	0	0	1	1	1
1153	7	1	1	3	2	1	1	2	1	0	0	0	2	2	1	1	1	1	0	4	0	2	1	0	1	1	1	1	1	2	1	1	2	2	2	3	2	4	4	3	4	4	4	3	0	1	1	1	1
1169	2	2	2	2	1	1	1	4	1	1	1	0	2	2	1	1	1	1	1	3	1	2	0	0	1	1	1	1	1	1	1	1	1	1	3	3	3	3	3	3	3	3	3	3	0	0	0	1	1
1178	2	3	2	3	2	1	1	2	1	0	0	0	2	2	1	1	1	1	1	4	0	1	1	0	1	1	1	1	1	1	1	1	1	1	3	3	3	3	3	3	3	3	3	3	0	0	1	1	1
1209	2	1	2	3	1	1	1	2	1	0	0	0	2	2	1	1	1	1	0	4	1	1	1	0	2	1	1	2	1	1	1	1	1	1	4	3	4	3	3	3	3	3	3	3	0	0	0	1	1
1251	7	1	1	1	1	1	1	2	1	0	0	1	1	1	1	1	1	1	1	6	1	1	1	1	2	2	1	1	2	1	1	1	1	1	3	2	4	3	3	4	3	3	4	4	0	1	1	1	1
1293	2	1	2	3	2	1	1	2	1	1	1	0	1	2	1	1	1	1	1	4	0	2	1	0	1	1	1	1	1	1	1	1	1	1	3	3	3	3	3	3	3	3	3	3	0	1	1	1	1
1330	2	2	2	2	2	1	1	2	1	0	0	0	1	2	1	1	1	1	1	4	1	1	0	0	1	1	1	1	1	1	1	1	1	1	3	1	3	3	3	3	4	4	2	4	0	1	1	1	1
1338	5	2	2	3	2	1	1	2	1	0	0	0	1	2	1	2	1	1	1	2	0	2	1	0	1	1	1	1	1	1	1	1	1	1	2	1	3	4	4	3	4	4	2	3	0	0	0	0	1
1341	2	2	2	3	2	1	1	1	1	0	0	0	2	2	1	1	1	1	0	3	0	1	1	0	1	1	1	2	1	1	1	1	1	1	4	3	2	3	4	3	3	3	3	3	0	0	0	1	0
1374	7	1	2	3	2	1	1	2	1	0	0	0	2	2	1	1	1	1	0	2	0	1	1	0	2	2	1	1	2	1	2	1	1	1	3	3	3	4	3	2	4	4	4	4	0	0	1	1	1
1399	5	1	2	2	2	1	1	1	1	0	0	0	2	2	1	1	1	1	1	6	1	1	1	0	1	1	1	1	1	1	1	1	1	1	3	2	4	4	3	3	2	3	3	3	0	0	0	1	1
1451	4	3	2	3	2	1	1	4	1	0	0	0	1	2	1	1	1	1	1	2	1	2	0	0	1	1	1	1	1	1	1	1	1	1	1	1	4	4	4	4	3	3	3	3	0	0	0	1	0
1485	4	1	2	1	2	1	1	2	1	0	0	0	2	2	1	2	1	1	1	2	0	2	0	0	1	1	2	2	1	1	1	1	1	1	3	2	4	4	4	3	3	3	3	3	0	0	1	0	1
1512	1	4	2	3	2	1	1	4	1	0	0	0	2	2	1	1	1	1	1	3	1	1	1	0	2	1	1	1	1	1	1	1	1	1	4	3	2	4	4	2	4	2	2	4	0	0	0	0	1
1518	1	2	1	3	2	1	1	1	1	0	1	0	1	2	1	1	1	1	1	3	0	1	1	0	1	1	1	1	1	1	1	1	1	1	4	3	2	3	4	2	3	3	3	3	0	0	1	1	1
1546	1	2	2	3	2	1	1	3	1	0	0	0	1	2	1	1	1	1	1	5	1	2	0	0	2	1	1	1	1	1	1	1	1	2	4	3	4	3	3	3	3	3	3	3	0	1	1	1	1
1552	1	2	2	2	2	1	1	2	1	0	0	0	2	2	1	1	1	1	1	2	1	2	1	0	2	1	1	1	1	1	1	1	1	2	4	3	2	3	4	4	3	3	2	4	0	0	0	1	1
1561	1	2	1	2	2	1	1	4	1	0	0	0	2	2	1	1	1	1	1	4	0	2	1	0	1	1	1	1	1	1	1	1	1	1	1	1	4	4	4	4	3	3	3	3	0	0	0	1	1
1562	1	2	1	1	1	1	1	3	1	0	0	0	2	2	1	1	1	1	1	4	1	1	0	0	1	1	1	1	1	1	1	1	1	1	3	3	3	3	3	3	3	3	3	3	0	0	1	1	1
1566	1	2	2	3	2	1	1	2	1	0	0	1	1	2	1	1	1	1	1	3	1	1	0	1	1	1	1	1	1	1	1	1	1	1	3	3	3	3	3	3	3	3	3	3	0	1	0	1	1
1613	2	4	2	3	2	1	1	2	1	0	0	0	1	2	1	1	1	1	1	5	0	1	1	0	1	1	1	2	1	1	1	1	1	2	4	4	3	3	4	2	3	3	3	3	0	0	1	1	1
1623	2	4	2	3	2	1	1	2	1	0	0	0	1	2	1	1	1	2	0	5	0	1	1	0	2	2	1	1	1	1	1	1	1	1	4	3	3	3	4	3	3	3	3	3	0	1	1	1	1
1656	2	4	2	1	2	1	1	3	1	0	0	0	2	2	1	1	1	2	0	4	0	2	1	0	2	1	1	1	1	1	1	1	1	1	4	3	3	4	4	3	2	2	3	3	0	0	0	1	1
1657	2	4	2	3	2	1	1	4	1	1	1	0	2	1	1	1	1	1	1	3	0	2	1	0	1	1	1	1	1	1	1	1	1	1	3	3	3	3	3	3	3	3	3	3	0	1	1	1	1
1675	5	3	1	3	2	1	1	2	2	1	1	1	2	2	1	2	2	1	0	2	0	2	0	1	2	2	1	2	2	2	3	1	1	1	3	2	4	4	4	4	4	4	4	4	0	0	0	1	1
1762	1	3	2	2	2	1	2	3	1	0	0	0	1	1	1	1	1	1	1	5	1	1	1	0	2	1	1	2	2	1	1	2	2	3	4	2	3	4	4	4	4	4	4	4	0	1	1	1	0
1809	5	4	1	1	1	1	1	2	1	0	0	0	1	2	1	1	1	1	1	4	0	2	0	0	2	2	2	2	1	1	1	1	1	2	4	3	4	4	4	2	3	3	4	4	0	0	1	1	1
1823	1	3	2	3	2	1	1	3	1	1	1	0	1	2	1	1	1	1	1	4	1	2	0	0	1	1	1	1	1	1	1	1	1	1	3	3	3	3	3	3	3	3	3	3	0	1	1	1	1
1827	1	4	2	3	2	1	1	3	1	0	0	0	1	2	1	1	1	1	0	5	0	1	0	0	1	1	1	1	1	1	1	1	1	1	3	3	3	3	3	3	3	3	3	3	0	0	0	1	1
1834	1	1	2	1	2	1	1	2	1	0	0	0	1	2	1	2	1	1	1	5	0	1	1	0	1	1	1	1	1	1	1	1	2	2	4	4	3	3	3	3	3	3	3	3	0	1	1	0	0
1837	1	1	2	2	2	1	1	2	1	0	0	0	2	1	1	1	1	1	1	2	0	1	1	0	2	1	1	1	1	1	1	2	1	1	3	3	3	4	4	2	4	3	2	4	0	0	0	1	0
1858	1	1	2	3	2	1	2	2	1	0	0	0	2	2	1	1	1	1	1	5	1	2	0	0	2	2	2	1	1	1	1	1	2	2	3	4	3	4	4	2	4	4	3	4	0	1	0	0	0
1862	1	4	1	2	2	1	1	1	1	0	0	0	2	1	2	1	2	1	1	2	0	1	1	0	2	3	1	1	1	1	1	1	2	1	3	3	4	4	4	3	3	3	3	4	0	0	0	1	1
1882	2	3	2	3	2	1	2	3	1	1	1	0	1	2	1	1	2	1	1	3	0	1	1	0	1	1	1	1	1	1	1	1	1	1	3	3	3	3	3	3	3	3	3	3	0	1	0	1	1
24	8	3	2	3	2	1	1	4	1	0	0	1	1	2	1	1	1	1	1	1	0	1	1	1	2	1	1	1	1	1	1	2	1	1	4	4	3	4	4	2	3	3	4	2	1	0	0	0	0
71	4	4	2	1	2	1	1	3	1	0	0	0	2	2	1	1	1	1	1	3	1	1	1	0	2	2	2	1	2	2	2	2	2	2	4	4	4	4	4	4	4	4	4	4	1	1	1	0	0
89	6	4	1	1	2	1	1	1	1	0	1	0	1	2	1	1	1	1	0	1	0	1	1	0	2	1	1	1	1	1	1	1	1	2	3	3	3	3	4	4	3	4	2	4	0	0	0	1	1
96	9	4	1	1	1	1	1	3	1	1	0	0	2	1	1	1	1	2	1	4	0	2	1	0	2	1	1	2	1	1	1	1	1	2	3	3	2	4	3	3	4	4	4	4	0	1	1	1	1
99	6	3	1	3	2	1	1	2	1	0	1	0	1	2	1	1	1	1	0	4	0	2	0	0	2	1	1	2	1	1	1	1	1	1	4	4	2	3	3	4	4	3	3	3	0	0	0	0	1
157	11	1	2	1	2	1	1	1	1	0	0	0	1	2	1	2	2	1	1	4	0	1	1	0	2	1	1	1	2	1	1	1	1	1	4	4	1	1	4	4	4	3	4	4	0	0	0	0	1
176	11	1	2	3	2	1	1	4	1	1	0	1	2	2	2	2	1	2	1	6	0	1	0	1	2	1	1	1	1	1	1	2	1	1	3	2	4	4	4	3	3	3	3	4	0	1	1	1	1
181	1	3	2	2	2	1	1	2	1	0	0	0	2	2	1	1	1	1	0	5	0	1	1	0	1	1	1	2	2	1	1	1	1	1	4	2	3	3	3	2	4	4	4	4	0	0	1	0	1
214	12	2	2	3	2	1	1	1	1	0	0	1	2	2	1	2	1	1	1	5	0	1	1	1	1	1	1	1	1	1	1	1	1	1	1	1	1	4	4	4	4	4	4	4	0	1	0	1	1
228	4	4	1	3	2	1	1	2	1	0	0	0	2	1	2	2	1	1	0	3	0	2	1	0	1	1	1	1	2	1	1	1	1	1	3	3	4	4	3	3	3	3	3	3	0	1	1	1	0
359	3	2	2	2	2	1	1	2	1	0	0	0	1	2	1	2	1	1	1	3	0	1	1	0	2	1	1	1	1	1	1	1	1	1	3	2	3	4	4	4	3	3	3	3	0	0	1	1	1
391	11	2	2	1	1	1	1	2	1	0	0	1	2	2	1	1	1	1	1	8	1	1	1	1	2	1	1	2	1	1	1	1	1	1	1	1	4	4	4	3	4	4	4	4	1	1	1	1	1
502	3	1	2	2	1	1	1	2	1	0	0	0	1	2	1	1	1	1	1	3	0	1	1	0	2	2	1	1	2	2	1	1	1	3	4	3	3	4	4	4	3	4	4	4	1	1	0	0	0
508	4	2	2	2	2	1	1	1	1	1	0	0	1	2	1	1	1	1	1	4	1	1	1	0	2	1	2	1	2	1	2	1	1	1	3	3	4	4	4	3	4	4	2	4	0	0	1	1	1
518	3	1	2	3	2	1	1	4	1	1	1	1	1	2	1	1	1	1	1	3	1	1	1	1	2	1	1	1	1	1	1	1	1	1	4	4	1	3	4	2	3	4	4	3	0	1	1	1	0
539	7	3	2	1	2	2	1	2	1	1	1	0	2	2	2	1	1	1	1	2	0	2	1	0	2	1	1	1	2	1	1	1	1	1	4	3	4	4	4	3	4	3	2	2	0	1	1	1	0
543	7	3	2	3	2	1	1	1	1	0	0	0	1	2	1	1	1	2	0	5	0	1	1	0	1	1	1	1	1	1	1	2	1	1	4	4	3	3	3	3	3	3	3	3	0	0	0	1	1
546	7	3	2	3	2	1	1	2	1	1	1	0	2	2	1	1	1	1	0	4	0	1	0	0	2	1	1	1	1	1	1	1	1	1	4	3	3	4	3	3	3	3	3	3	0	0	1	1	1
547	7	3	2	3	2	1	2	2	1	0	1	0	2	2	2	2	2	1	0	3	0	1	1	0	2	1	1	1	1	1	1	2	1	1	3	3	4	4	4	3	3	3	3	3	0	0	1	1	1
550	8	4	2	1	1	1	1	2	1	0	1	1	1	2	1	1	1	1	1	4	0	1	1	1	2	1	2	1	1	1	1	1	1	1	1	1	4	4	4	4	4	4	3	4	0	1	1	1	1
594	3	4	1	1	1	1	1	2	1	0	0	0	2	2	1	1	1	1	0	8	0	1	1	0	1	1	1	1	1	1	1	1	1	1	1	1	4	4	3	3	3	4	4	4	0	1	1	1	1
609	7	3	2	3	1	1	1	2	1	0	0	0	1	2	1	2	1	1	1	6	0	1	1	0	2	2	2	1	1	1	1	1	1	2	4	3	3	4	4	3	3	4	3	4	0	1	1	1	1
648	5	4	2	3	2	1	1	2	1	1	1	0	1	2	1	1	1	1	1	3	0	1	1	0	1	1	1	2	1	1	1	1	1	1	1	1	3	4	4	3	4	4	4	4	0	0	0	1	1
738	9	1	2	3	2	1	1	3	1	0	0	0	1	1	1	1	1	1	1	4	0	2	1	0	2	1	1	1	1	1	1	1	1	1	4	3	3	3	4	3	3	3	3	3	0	1	1	1	1
751	9	1	2	2	2	1	2	3	1	1	1	0	2	2	2	2	1	1	1	4	0	1	0	0	1	1	1	1	1	1	1	1	1	1	3	2	4	4	3	3	3	4	2	3	0	0	1	1	1
776	3	4	2	2	2	2	1	1	1	0	1	0	1	2	1	1	1	1	1	5	1	1	1	0	3	2	1	1	1	1	1	1	1	1	4	4	2	2	4	4	4	2	4	4	0	0	1	0	1
794	11	4	2	1	1	1	1	2	1	0	1	0	1	2	1	1	2	1	1	5	0	1	1	0	1	1	1	1	1	1	1	1	1	3	3	2	2	4	4	4	4	4	2	4	0	0	1	1	1
799	9	2	2	3	2	1	1	1	1	0	0	1	2	2	1	2	1	1	1	8	1	2	0	1	2	1	1	1	1	1	1	1	1	2	3	3	2	3	4	3	4	4	4	3	1	1	1	1	1
873	2	3	1	3	2	1	1	2	1	0	1	0	1	1	1	1	1	1	0	6	1	2	1	0	1	1	1	1	1	2	1	3	1	1	4	4	4	4	4	2	2	3	3	4	0	1	1	1	1
901	2	2	1	1	2	1	1	3	1	0	1	0	2	1	1	1	1	1	0	2	0	1	1	0	1	1	1	1	1	1	1	1	1	1	4	3	2	4	3	3	3	3	3	3	0	0	1	1	0
964	2	3	2	3	2	2	1	2	1	1	0	0	1	2	1	1	1	2	0	2	0	2	0	0	1	1	1	2	1	1	1	2	1	2	3	4	4	3	4	2	4	4	3	3	0	1	0	0	0
970	7	1	2	2	2	1	1	2	1	1	1	0	2	2	1	2	1	1	0	3	0	1	0	0	1	1	1	1	1	1	1	1	1	1	4	3	3	4	3	2	3	3	3	3	0	0	1	1	0
976	2	2	2	3	2	1	1	2	1	1	1	0	2	2	1	1	1	1	0	5	0	1	1	0	2	2	2	1	2	2	1	2	2	2	4	4	4	4	4	3	4	4	4	4	0	1	1	1	1
998	7	1	2	2	2	1	1	1	1	0	0	0	1	2	1	1	1	1	1	2	0	1	0	0	1	1	1	1	1	1	1	1	1	1	3	1	1	4	4	4	4	3	3	4	0	0	0	1	0
1028	2	2	2	2	2	1	1	2	1	0	0	0	2	2	1	1	1	1	1	4	0	1	1	0	1	1	1	2	1	1	2	1	2	2	3	3	3	4	4	3	4	4	3	4	0	0	1	1	1
1059	7	1	2	3	2	1	1	3	1	1	0	0	1	2	1	1	1	1	1	1	0	2	1	0	2	1	2	1	1	1	1	2	1	1	4	2	2	4	4	3	4	3	4	4	1	1	0	0	0
1080	2	1	2	3	2	1	1	4	1	1	1	0	2	2	1	1	1	1	1	5	0	1	1	0	1	1	1	2	1	1	1	2	1	1	3	3	4	4	4	3	1	4	4	3	0	1	1	1	1
1105	2	1	2	3	2	1	1	1	1	0	0	0	2	2	1	1	1	2	1	4	0	1	1	0	2	1	1	1	1	1	1	1	1	1	4	1	1	4	3	3	4	4	4	4	0	1	1	1	1
1109	7	4	2	3	2	1	1	3	1	0	0	0	2	1	1	1	1	1	1	2	0	2	1	0	1	1	1	4	1	1	1	1	2	2	4	4	4	4	4	2	4	4	2	4	0	0	0	1	1
1113	7	1	2	3	2	1	1	2	1	0	0	0	2	2	1	1	1	1	1	6	0	1	1	0	2	1	1	2	2	1	1	1	2	1	3	3	3	4	4	3	4	4	3	4	0	1	1	1	1
1127	2	2	2	3	2	1	2	4	1	1	1	0	1	2	1	1	1	1	0	4	0	1	1	0	2	1	1	1	1	1	1	1	1	2	3	3	3	3	4	4	3	3	3	4	0	0	1	1	1
1137	2	1	2	3	2	1	1	2	1	0	1	0	1	2	1	2	1	1	0	4	0	1	1	0	1	1	1	1	1	1	1	1	1	2	3	2	2	4	4	3	4	4	2	4	0	0	1	1	0
1150	2	1	2	3	2	1	1	2	1	0	1	0	2	2	1	1	1	1	1	4	0	1	0	0	2	1	1	1	1	1	1	1	1	1	4	4	1	4	4	3	3	3	3	3	0	1	1	1	1
1168	2	1	2	3	2	1	1	2	1	1	1	0	2	2	1	1	1	1	0	2	0	1	0	0	1	1	1	1	1	1	1	1	1	1	3	3	3	4	3	3	3	3	3	3	0	0	0	1	0
1183	2	2	2	3	2	1	2	4	1	0	0	0	2	2	1	1	1	1	1	1	0	1	1	0	1	1	1	1	1	1	1	1	1	1	3	3	2	4	4	4	3	3	2	3	0	1	0	1	1
1213	2	2	2	3	2	1	1	2	1	0	0	0	2	2	1	2	1	1	1	5	0	1	1	0	1	1	1	1	1	1	1	1	1	1	1	1	3	3	4	3	4	4	4	4	0	0	1	1	1
1360	10	3	2	2	2	1	2	2	1	1	0	0	2	2	2	2	1	1	0	5	1	2	1	0	2	2	2	1	1	1	1	2	1	1	3	3	4	3	4	3	3	4	4	4	0	1	1	1	1
1377	7	1	1	1	2	1	1	3	1	0	0	1	2	1	1	1	1	1	1	7	1	1	1	1	1	1	1	1	2	1	3	1	1	1	2	2	3	4	3	4	4	4	4	4	0	0	1	1	1
1395	7	1	2	2	2	1	1	2	1	1	1	0	2	2	2	2	2	1	0	4	0	1	1	0	1	1	1	1	1	1	1	1	1	1	3	4	2	4	4	2	3	3	3	3	0	0	1	1	1
1400	7	1	2	1	1	1	1	4	1	0	0	0	1	2	1	1	1	1	0	4	0	2	1	0	1	1	1	1	1	1	1	2	1	1	3	4	2	4	4	1	3	3	4	4	0	1	1	0	0
1528	1	2	1	2	2	1	2	2	1	1	0	0	2	2	1	1	1	1	0	3	0	1	1	0	1	1	1	1	1	1	1	1	1	1	1	1	4	4	4	4	4	3	3	3	0	0	1	1	1
1550	1	2	1	3	2	1	1	4	1	0	0	1	2	1	1	1	1	1	1	4	0	1	1	1	1	1	1	1	2	1	1	1	1	1	1	3	2	3	4	3	4	4	4	4	0	1	1	1	1
1598	4	1	2	3	2	1	1	3	1	0	0	0	2	2	1	1	1	1	1	5	0	2	1	0	2	1	1	1	1	1	1	1	1	1	3	3	4	4	4	2	3	3	3	3	0	1	1	1	1
1606	2	4	2	3	2	1	1	4	1	0	0	0	1	2	1	1	1	1	1	3	0	1	1	0	2	2	2	3	1	1	1	1	3	1	4	4	2	4	4	4	4	4	4	4	0	1	0	1	1
1612	1	2	2	2	2	1	1	2	1	0	1	0	1	2	1	1	1	1	1	5	0	1	1	0	1	1	1	1	1	1	1	1	1	1	4	3	3	3	3	3	3	3	3	3	0	0	0	1	1
1670	1	3	1	1	1	1	1	2	1	0	0	0	1	1	1	2	1	1	1	3	1	1	1	0	1	2	1	2	1	1	1	1	2	1	3	3	3	3	4	4	4	2	4	4	0	0	0	0	1
1737	12	3	2	2	2	2	1	4	1	0	0	0	2	2	1	1	1	1	0	6	1	1	1	0	1	1	1	2	1	1	1	1	1	1	3	3	4	4	3	3	3	3	2	4	0	1	1	1	1
1781	12	4	1	3	2	1	1	4	1	1	1	0	2	2	1	1	1	1	0	1	0	2	0	0	2	1	1	2	2	1	1	1	1	1	4	4	4	3	3	3	4	3	3	3	0	1	1	0	0
1785	12	3	2	2	2	1	1	4	1	0	0	0	2	2	1	2	1	1	1	4	1	2	0	0	1	1	1	1	1	1	1	1	1	1	4	3	2	4	3	3	3	3	3	3	0	0	0	1	1
1859	1	1	2	2	2	1	1	4	1	0	0	0	2	2	1	1	1	1	1	1	0	2	1	0	2	2	2	1	1	1	1	1	2	2	4	3	4	4	4	3	4	4	3	3	0	0	0	1	0
1865	2	4	2	3	2	1	1	2	1	0	0	0	2	2	1	1	1	1	1	5	0	1	1	0	2	1	2	1	1	1	1	2	1	1	3	3	3	3	3	3	4	4	4	4	0	1	0	1	1
1869	2	4	2	3	2	1	1	2	1	0	0	0	1	2	1	1	1	2	1	3	0	2	1	0	2	1	1	1	1	1	1	2	2	1	3	4	4	4	4	3	3	3	3	3	0	1	1	1	0
1908	10	4	2	2	1	2	2	3	1	1	0	0	1	2	1	1	1	2	1	4	0	1	0	0	2	1	2	1	1	1	1	1	2	2	3	2	3	3	4	4	4	4	4	4	0	0	0	1	0
10	8	4	2	3	2	2	1	1	1	0	1	0	2	2	1	1	1	2	1	3	0	1	1	0	2	2	1	1	1	1	1	1	1	1	4	4	3	3	4	4	3	3	3	3	0	0	0	1	1
21	8	3	2	3	2	1	1	3	1	0	0	0	2	2	1	2	1	1	1	5	0	1	1	0	1	1	1	1	1	1	1	1	1	1	1	1	4	4	4	4	4	4	2	4	0	1	1	1	0
51	1	4	2	2	2	2	1	2	1	0	0	1	1	2	1	1	1	1	1	6	1	2	1	1	1	1	1	1	1	1	1	2	2	2	4	4	3	4	4	2	4	4	2	4	0	1	1	1	1
60	1	3	2	1	1	1	1	4	1	1	0	1	2	2	1	2	1	1	1	3	0	1	1	1	1	1	1	1	1	2	1	2	1	1	4	3	4	4	4	4	3	3	1	4	0	0	0	0	1
88	6	4	2	3	2	1	1	1	1	0	1	0	1	2	1	1	1	1	1	7	1	1	1	0	2	1	2	1	1	1	2	2	2	2	4	3	3	4	4	4	4	4	4	4	0	0	0	1	1
106	3	2	2	3	2	1	1	2	1	1	1	0	1	2	1	1	1	1	1	3	0	2	1	0	2	1	1	1	1	1	1	1	1	1	4	3	3	4	3	2	4	4	3	3	0	0	1	1	1
173	12	1	1	2	1	1	2	3	1	0	0	0	1	2	1	1	1	1	1	6	0	2	1	0	1	1	1	1	1	1	1	1	1	1	1	2	2	4	4	4	4	4	4	3	0	0	0	1	1
236	12	2	2	2	2	1	1	3	1	0	1	1	2	2	1	1	1	1	1	7	1	2	1	1	2	2	1	1	2	1	1	1	1	1	3	2	2	4	4	4	4	4	4	4	0	1	1	1	1
254	6	1	1	2	2	1	1	3	1	0	0	0	2	2	1	1	1	1	0	2	0	2	1	0	1	1	1	2	1	1	1	1	1	1	4	3	3	4	3	3	3	3	3	4	0	0	1	1	1
263	6	1	1	2	2	1	1	4	1	0	0	0	1	2	1	1	1	1	1	4	0	2	1	0	1	1	1	2	2	1	1	1	1	1	1	1	4	4	4	4	4	4	4	4	0	1	1	1	1
281	12	1	2	3	2	1	1	2	1	0	0	0	1	1	1	1	1	1	0	5	0	1	1	0	2	1	1	1	1	1	2	1	1	2	4	4	4	4	4	3	3	3	3	3	0	0	1	1	1
300	12	1	2	2	2	1	1	4	1	0	0	0	2	2	1	2	1	1	0	3	0	2	1	0	1	1	1	2	2	1	2	3	1	1	4	4	2	4	3	4	4	4	4	4	0	0	0	1	1
341	10	1	2	2	2	1	2	2	2	1	1	0	1	2	1	2	1	1	0	2	0	2	1	0	1	2	2	1	2	1	2	1	1	1	3	3	3	4	4	3	4	4	4	4	0	0	0	1	1
349	3	1	1	2	2	1	1	1	1	1	0	0	2	1	2	2	1	1	0	4	0	2	1	0	2	1	1	1	1	1	1	1	1	1	3	4	4	3	3	4	3	3	3	3	0	0	1	1	1
355	3	1	1	3	2	1	2	2	1	0	1	0	2	2	1	1	1	1	1	1	0	2	1	0	2	1	1	1	2	1	2	1	1	1	3	3	4	4	4	3	3	3	4	4	0	0	1	1	1
376	3	4	2	3	2	2	1	4	1	1	0	0	2	2	1	1	1	1	1	2	1	2	1	0	1	1	2	1	2	1	1	2	1	2	4	3	4	4	4	3	4	4	2	4	1	0	1	0	0
458	3	1	1	2	2	1	1	2	1	0	0	0	2	2	1	1	1	1	1	4	1	1	1	0	1	2	1	1	2	1	1	3	2	2	4	4	4	4	4	4	3	4	3	4	0	1	1	0	0
467	3	1	1	3	1	1	1	4	1	1	1	1	2	2	1	1	1	1	0	5	1	2	1	1	1	1	1	1	1	1	1	1	1	1	4	2	3	4	3	2	2	4	4	4	0	0	0	1	1
477	3	4	2	2	2	1	1	4	1	0	0	0	1	2	1	1	1	1	1	5	0	1	1	0	2	2	1	1	2	1	1	1	1	2	4	4	2	4	4	3	3	4	4	4	0	0	1	1	1
479	3	1	1	3	2	1	1	3	1	0	0	0	2	2	2	1	1	2	0	4	0	1	1	0	1	1	1	1	1	1	1	1	2	2	3	2	4	4	4	3	3	4	3	4	0	0	0	1	1
494	12	3	2	3	2	1	1	2	1	0	0	0	2	2	1	1	1	1	1	5	0	1	1	0	1	2	1	2	2	1	1	1	2	1	4	4	3	4	4	4	4	4	2	3	0	0	1	1	1
519	8	2	2	1	1	1	1	4	1	0	1	0	2	2	1	1	1	1	1	3	1	2	1	0	1	1	2	1	1	1	1	1	1	1	2	3	4	4	4	4	3	3	2	4	0	0	1	1	1
552	3	1	2	1	1	1	1	2	1	0	0	0	1	2	1	1	1	1	1	2	0	1	1	0	1	1	1	1	1	1	1	1	1	1	4	3	3	3	3	3	3	3	4	3	0	0	1	1	0
574	8	4	2	3	2	1	1	3	1	1	1	0	1	2	1	1	1	1	1	4	0	1	0	0	2	1	1	1	1	1	1	1	1	1	3	2	3	4	4	3	3	4	3	4	0	1	0	1	1
590	8	4	2	3	2	1	1	3	1	0	0	0	2	2	1	1	1	1	1	6	0	1	1	0	1	1	1	2	2	1	1	2	1	1	4	3	4	4	4	3	4	3	3	3	0	1	1	1	1
602	8	4	2	3	2	2	1	2	1	0	0	0	1	2	1	1	1	1	1	5	0	1	0	0	2	1	1	2	1	1	1	1	1	1	4	4	3	3	4	3	4	2	4	3	0	1	0	1	1
614	3	3	2	3	2	1	1	2	1	0	1	0	2	2	2	1	1	1	0	3	1	1	1	0	1	1	1	1	1	1	1	1	1	2	3	3	4	4	4	3	3	3	3	3	0	1	1	0	1
623	10	2	2	3	2	1	1	4	1	0	0	0	1	2	1	1	1	1	1	6	1	1	1	0	2	1	1	1	1	1	1	1	1	1	1	1	4	4	4	3	4	4	4	4	0	0	1	1	0
644	12	4	1	3	2	2	2	3	1	1	1	0	2	2	1	1	1	2	0	1	0	1	1	0	2	1	1	1	1	1	1	1	1	1	4	3	4	4	4	4	3	2	2	3	0	0	1	0	0
676	5	4	2	3	2	1	1	2	1	1	1	0	2	1	1	1	1	1	0	8	0	1	1	0	1	1	1	1	1	1	1	1	1	1	3	3	3	3	3	3	4	3	3	4	1	1	1	1	1
710	11	2	2	3	2	1	1	3	1	0	1	1	1	2	1	1	1	1	1	6	1	1	1	1	2	1	1	2	1	1	1	2	1	1	4	3	3	3	3	4	4	3	4	4	0	1	1	1	0
713	11	2	1	3	2	1	1	4	1	0	1	0	1	2	1	1	1	1	1	3	0	1	1	0	1	1	1	1	1	1	1	1	1	1	1	1	3	4	4	3	4	4	4	4	0	0	0	1	1
760	9	1	2	1	2	1	1	1	1	0	0	0	2	2	1	1	1	1	1	2	0	2	1	0	1	1	1	1	1	1	1	1	1	1	3	3	3	4	4	3	3	3	3	3	0	0	0	1	1
774	9	1	1	3	2	1	1	2	1	1	1	0	2	2	1	1	1	1	1	3	0	2	1	0	1	1	1	1	1	1	1	1	1	1	3	3	4	4	3	3	3	3	3	3	0	1	1	1	1
830	7	2	2	2	1	1	1	4	1	0	0	0	2	2	1	1	1	1	0	2	1	2	1	0	1	1	1	1	1	1	1	1	1	1	3	3	3	4	4	3	3	3	3	3	0	0	0	0	1
880	7	4	2	1	2	1	1	1	1	0	0	0	1	2	1	1	1	1	1	3	0	2	0	0	1	1	1	1	1	1	1	1	1	1	4	3	1	4	4	2	4	4	2	4	0	0	1	0	1
881	2	3	2	3	2	1	1	2	1	1	0	0	1	2	1	1	1	1	0	1	1	2	1	0	2	2	2	3	1	2	1	1	1	1	4	4	4	4	4	4	4	4	2	4	0	1	0	0	0
893	2	2	1	3	2	1	1	4	1	0	0	1	1	1	1	1	2	1	1	8	0	1	1	1	1	4	1	1	1	1	1	1	1	1	4	4	4	4	1	4	2	4	4	4	1	1	1	1	1
968	2	3	2	3	2	1	1	2	1	0	0	0	1	2	1	1	1	1	1	5	0	1	1	0	2	1	1	1	1	1	1	1	1	1	3	3	4	4	4	3	3	3	3	3	0	0	0	0	1
1029	2	3	2	3	2	1	1	2	1	0	1	0	1	2	1	1	1	1	1	2	0	2	0	0	1	1	1	1	1	1	1	1	1	1	3	3	3	4	3	3	4	4	2	3	0	0	0	1	0
1033	7	4	2	3	2	1	1	2	1	1	1	0	1	2	1	1	1	1	0	5	0	2	1	0	1	1	1	1	1	1	1	1	1	1	3	3	3	3	3	3	4	3	3	4	0	0	1	1	1
1062	7	1	2	1	2	1	1	2	1	0	0	0	1	2	1	1	1	1	0	3	0	2	1	0	2	2	2	1	1	1	1	1	1	1	2	4	2	4	4	3	4	4	4	4	0	0	1	1	0
1103	2	1	2	3	2	1	1	1	1	1	1	0	2	2	1	1	1	1	0	2	0	2	1	0	1	1	1	1	1	1	1	1	1	1	3	2	4	4	4	3	3	3	3	3	0	0	0	1	0
1165	2	1	2	3	2	1	2	2	1	0	0	0	2	2	1	1	1	1	0	3	0	1	1	0	1	1	2	1	2	2	1	1	1	3	3	3	4	4	4	3	4	4	4	4	0	0	1	1	1
1184	2	1	2	2	1	1	2	3	1	1	1	0	2	2	1	1	1	1	0	6	0	1	1	0	2	1	1	1	1	1	1	1	1	1	3	3	2	4	4	3	4	3	3	4	0	0	1	1	0
1191	7	1	2	3	2	1	1	2	1	0	0	0	1	2	1	2	1	1	0	4	0	2	1	0	2	2	1	1	2	1	1	1	1	1	4	3	4	4	4	3	3	3	3	4	0	0	0	0	1
1207	2	2	2	2	2	1	1	2	1	0	0	0	1	2	1	1	1	1	1	5	0	1	1	0	2	2	1	1	3	1	1	3	1	2	4	4	3	4	4	4	4	4	4	4	0	1	0	1	0
1223	7	4	2	3	2	1	1	4	2	0	0	0	2	2	2	2	1	2	0	4	0	2	1	0	1	1	1	1	1	1	1	1	1	1	3	3	3	4	2	2	4	4	3	4	0	0	1	1	1
1232	2	2	2	1	2	1	1	2	1	0	0	0	2	2	1	1	1	1	1	5	1	1	0	0	2	2	2	1	1	1	1	1	1	2	3	3	4	4	4	2	4	4	4	4	0	0	0	1	1
1249	2	2	2	1	1	1	1	3	1	0	1	0	1	2	1	1	1	1	1	3	1	2	1	0	1	1	1	1	2	2	1	1	1	1	4	4	4	4	4	3	3	3	2	3	0	0	1	1	1
1288	2	2	2	3	2	2	1	1	1	0	0	0	1	2	1	1	1	1	1	3	1	1	1	0	2	1	1	2	1	1	1	1	1	2	4	4	1	4	4	4	4	2	4	4	0	1	0	1	0
1297	2	1	2	3	2	1	2	2	1	0	1	0	1	2	1	1	1	1	0	8	0	1	1	0	1	1	1	1	1	1	1	1	1	1	1	1	2	4	4	4	4	4	4	4	0	0	1	1	1
1298	7	1	1	2	2	1	2	4	1	1	1	0	2	2	1	1	1	1	1	4	0	1	1	0	1	1	1	1	2	1	1	1	1	1	3	1	2	4	4	3	4	4	4	4	0	0	0	1	1
1334	2	2	2	3	2	1	1	1	1	0	1	0	2	2	1	1	1	1	1	5	0	2	1	0	1	1	1	1	1	1	1	1	1	1	1	1	4	4	4	3	4	4	3	4	0	0	1	1	1
1369	5	1	2	1	2	1	1	2	1	0	1	0	1	2	1	1	1	1	1	3	1	1	0	0	1	1	1	1	1	1	1	2	1	1	3	3	2	4	4	3	4	4	3	3	0	0	0	1	0
1375	7	1	2	3	2	1	1	3	1	0	1	0	2	2	1	1	1	1	0	3	0	1	0	0	1	1	1	2	1	1	1	2	1	1	4	4	2	4	3	3	3	4	3	4	0	0	1	1	1
1403	5	2	2	3	2	1	1	2	1	0	0	0	1	2	1	1	1	1	1	1	0	1	1	0	1	1	1	1	2	1	1	1	1	1	1	1	4	4	4	3	4	4	4	4	0	0	1	0	1
1419	2	1	1	3	2	1	1	2	1	1	0	1	2	2	1	2	1	1	1	3	0	1	1	1	1	1	1	1	1	1	1	1	1	1	1	1	2	4	4	4	4	4	4	4	0	0	0	1	1
1426	5	3	2	2	2	1	1	4	1	0	0	0	2	2	1	1	1	1	0	3	0	2	0	0	1	1	1	1	1	1	1	2	1	1	4	4	2	4	3	3	4	3	3	3	0	0	1	0	1
1446	5	3	1	3	1	1	1	2	1	1	1	0	2	2	1	2	1	1	0	5	0	2	1	0	2	1	1	1	1	1	1	1	1	1	4	3	3	3	4	3	3	3	3	4	0	1	0	1	1
1466	1	4	2	3	2	1	1	4	1	1	0	0	2	2	1	1	1	1	1	3	0	1	0	0	2	1	2	2	2	1	1	2	2	1	4	4	4	4	4	2	4	4	4	4	0	1	1	0	1
1467	1	4	2	3	2	1	1	4	1	0	0	0	2	2	1	1	1	1	1	2	0	1	0	0	2	1	1	1	1	1	1	2	1	1	1	1	4	4	4	4	4	4	4	4	0	0	0	0	1
1484	4	1	2	3	2	1	1	4	1	0	0	0	2	2	2	1	1	1	1	1	1	1	1	0	2	1	1	1	1	1	1	2	1	3	3	1	4	4	4	4	4	4	4	4	1	0	0	0	0
1493	4	1	1	3	1	1	1	3	1	1	1	0	1	1	1	1	1	1	0	4	0	1	0	0	2	2	1	2	2	1	1	1	1	2	4	2	4	4	4	3	4	4	4	4	1	0	1	1	0
1556	1	2	1	3	1	1	1	2	1	0	1	0	2	2	1	1	1	1	1	6	1	1	1	0	1	1	1	1	1	1	1	1	1	1	4	1	1	4	4	2	4	4	4	4	0	0	1	1	1
1584	1	2	1	1	1	1	1	2	1	1	0	0	1	2	1	1	1	1	1	6	1	2	1	0	1	1	1	1	2	1	2	1	1	1	4	4	4	2	4	3	3	4	3	3	0	0	0	1	1
1614	2	4	1	3	2	1	1	2	2	1	1	0	2	2	1	1	1	2	0	3	1	2	0	0	1	1	1	1	1	1	1	1	1	1	4	4	3	3	3	3	3	3	3	3	0	1	1	1	1
1627	1	2	1	3	2	1	1	3	1	0	0	0	1	2	1	2	1	1	1	5	1	2	1	0	1	1	1	1	1	1	1	1	1	1	1	1	3	4	4	4	4	3	4	4	0	1	1	1	1
1633	1	1	2	3	2	1	2	3	1	0	0	0	2	2	1	2	1	1	1	2	0	2	1	0	1	1	1	1	1	1	1	1	1	1	4	2	3	4	4	2	3	4	3	3	0	0	0	1	1
1654	1	1	2	2	2	1	1	4	1	0	0	0	2	2	2	1	1	1	0	3	0	2	1	0	2	2	2	1	2	1	1	1	1	2	4	4	4	3	4	2	4	4	4	4	0	0	0	0	1
1665	1	1	1	1	2	1	1	4	1	0	1	0	2	2	1	1	1	1	1	3	0	1	0	0	1	1	1	1	1	1	1	1	1	1	1	1	4	4	4	4	4	2	4	4	0	1	1	1	1
1684	5	3	2	2	2	1	1	3	1	0	0	0	1	2	1	1	1	1	1	5	0	1	1	0	1	1	1	1	1	1	1	1	1	1	4	3	4	3	4	2	3	3	2	4	1	1	0	0	0
1716	5	1	2	3	2	1	2	2	1	0	0	0	2	2	1	2	2	2	0	5	1	1	0	0	2	1	1	1	1	1	1	1	2	1	3	3	3	4	3	3	4	4	3	4	0	1	1	1	1
1783	12	3	2	3	1	1	1	2	1	1	1	0	1	2	1	2	1	1	1	5	0	2	1	0	2	2	1	2	2	1	1	1	1	2	2	4	3	4	4	4	4	4	4	4	0	0	0	1	1
1784	12	3	2	2	2	1	1	1	1	1	1	0	1	2	1	1	1	1	1	8	0	1	0	0	1	1	1	1	1	1	2	1	1	2	4	4	1	4	4	4	4	3	2	4	0	1	1	1	1
1786	12	4	2	3	2	2	1	2	1	0	0	0	2	2	2	1	1	1	1	1	0	1	0	0	2	1	1	3	1	1	1	1	1	1	4	4	2	3	4	2	4	4	4	4	1	1	0	1	0
1867	2	4	2	3	2	1	1	2	1	0	1	0	1	2	1	1	1	1	1	3	0	1	1	0	2	1	2	2	1	1	1	1	1	1	4	4	3	4	4	4	3	3	3	3	0	0	0	0	1
1881	2	3	2	1	2	1	1	2	1	0	0	1	1	2	1	1	1	1	1	7	0	1	1	1	2	2	1	1	1	1	1	1	2	1	3	3	2	4	4	4	4	3	4	4	0	1	1	1	1
1890	8	1	2	3	2	1	1	1	1	1	0	0	2	2	1	1	1	1	0	2	0	1	1	0	2	1	1	2	1	1	2	1	1	1	3	3	4	4	4	3	4	3	3	4	0	0	0	1	1
1892	1	4	1	1	2	1	1	2	1	0	0	0	1	2	1	1	1	1	1	6	0	1	1	0	2	2	1	2	1	1	1	2	3	2	4	3	4	4	4	4	4	4	4	4	0	1	1	1	1
36	8	3	2	3	2	1	1	1	1	0	0	0	1	2	1	1	1	1	1	7	0	1	1	0	1	1	1	2	2	2	1	1	1	2	4	4	1	4	4	4	4	4	4	4	0	1	1	1	1
47	8	3	1	3	1	1	1	2	1	0	0	0	1	2	1	1	1	1	1	4	0	2	1	0	1	1	1	1	2	1	1	1	1	1	1	1	4	4	4	4	4	4	4	4	0	1	1	1	0
48	1	3	2	2	2	1	1	2	1	1	1	0	1	2	1	1	1	1	1	5	0	1	1	0	1	1	1	1	1	1	1	1	1	2	3	3	4	4	3	3	3	4	3	4	0	1	1	1	1
86	7	2	2	2	2	1	1	2	1	0	1	0	1	2	1	1	1	1	1	4	0	1	1	0	2	1	1	1	1	1	1	2	2	2	4	3	3	4	4	3	4	4	4	4	0	1	0	1	0
124	11	1	2	3	2	1	1	2	1	0	0	0	1	2	1	1	1	1	1	4	0	1	1	0	2	2	1	1	2	1	1	3	2	2	4	4	4	4	4	4	4	4	4	4	0	1	0	1	1
158	11	1	2	3	2	1	1	2	1	0	0	0	2	2	1	2	1	1	1	3	0	2	1	0	1	1	1	1	1	1	1	1	1	1	3	3	3	4	4	3	3	3	3	4	0	0	0	1	0
178	12	1	2	1	2	1	1	2	1	0	0	0	1	2	1	2	1	1	0	4	0	1	1	0	1	1	1	1	1	1	1	1	1	1	3	3	2	4	4	3	3	4	3	4	0	0	0	1	1
182	7	2	2	2	2	1	2	3	1	0	1	0	1	1	1	2	1	1	1	3	0	1	1	0	1	1	1	2	1	1	1	1	1	1	1	1	4	4	4	4	4	4	4	4	0	1	1	1	1
187	4	2	2	3	2	1	1	1	1	1	0	0	1	2	1	2	1	1	0	4	0	1	1	0	1	1	1	1	1	1	1	1	1	1	1	3	4	4	4	2	4	4	3	4	0	0	0	1	1
258	6	1	1	2	2	1	2	3	2	0	0	0	1	1	1	1	2	1	0	5	0	1	1	0	1	1	2	1	1	1	1	1	2	2	3	3	4	4	3	3	4	4	4	4	0	1	1	1	0
292	1	4	2	3	2	2	1	2	1	0	0	0	2	2	1	1	1	1	0	2	0	1	1	0	2	2	1	2	1	1	1	2	1	1	4	4	2	4	4	3	4	4	4	4	0	0	0	1	0
414	3	1	2	3	2	1	2	4	1	0	0	0	2	2	1	2	1	1	1	2	0	2	1	0	2	2	1	1	1	1	1	1	1	1	4	4	4	4	4	2	4	3	3	3	0	1	0	1	1
427	3	2	1	2	2	1	1	2	1	0	0	0	1	2	1	1	1	1	1	1	1	2	1	0	1	1	1	2	1	1	1	1	1	1	1	1	4	4	4	4	4	4	4	4	0	0	1	1	1
439	3	4	2	3	2	1	1	2	2	1	1	0	1	2	1	1	1	1	1	3	1	1	1	0	2	2	1	1	1	1	1	3	1	1	4	4	2	4	4	4	4	4	3	4	0	1	0	0	0
453	3	1	2	1	1	1	1	2	1	0	0	0	1	2	1	1	1	1	1	4	0	2	1	0	1	1	1	1	2	1	1	1	1	4	4	3	3	4	4	3	4	4	4	4	0	0	1	1	1
464	3	1	2	3	2	2	1	2	1	0	0	0	2	2	2	1	1	1	1	4	0	1	1	0	1	1	1	1	1	1	1	1	1	1	4	4	3	4	3	3	3	3	3	3	0	0	0	1	1
466	3	4	2	3	2	1	1	3	1	0	1	0	2	2	1	1	1	1	1	5	0	1	0	0	2	1	1	1	1	1	1	1	1	1	4	3	4	4	4	3	3	3	3	3	0	0	1	1	1
470	3	1	2	2	2	1	1	3	1	0	0	0	1	2	1	1	1	1	1	3	0	1	1	0	2	1	1	1	2	1	1	1	1	2	4	4	3	4	4	3	4	3	3	4	0	0	1	1	0
578	8	4	2	3	2	1	2	3	1	0	1	0	1	2	1	1	1	2	1	6	0	2	1	0	1	1	1	2	1	1	1	1	1	1	1	3	2	4	4	4	4	4	4	4	0	1	0	1	1
592	8	4	1	3	2	1	1	1	1	0	0	0	2	2	1	1	1	1	1	3	0	2	1	0	1	1	1	2	1	1	1	1	1	1	3	4	1	4	4	4	4	3	3	4	0	1	0	0	1
635	5	4	1	3	2	1	1	2	1	0	0	0	2	2	1	1	1	2	1	3	0	1	1	0	1	1	1	1	1	1	1	1	1	1	1	1	3	4	4	4	4	4	4	4	0	0	1	1	1
639	5	4	2	2	2	1	1	2	1	0	0	0	1	2	1	1	1	1	0	1	0	2	1	0	2	1	1	1	1	1	1	2	1	1	4	4	4	3	3	4	3	3	3	4	0	0	0	1	1
709	11	2	2	3	2	2	1	2	1	0	0	0	2	2	1	1	1	1	1	8	1	1	1	0	1	1	1	1	1	1	1	1	1	1	3	3	3	4	3	3	4	4	3	3	0	1	1	1	1
732	9	1	1	1	1	1	1	2	1	1	1	0	1	1	1	2	1	2	1	4	0	1	1	0	1	1	1	1	1	1	1	1	1	1	1	1	3	4	4	4	4	4	4	4	0	0	0	1	1
743	9	1	2	1	2	1	2	1	1	0	0	0	1	1	1	1	2	1	0	5	0	2	1	0	2	2	1	1	1	1	1	2	2	2	3	4	4	3	4	4	4	4	4	4	0	0	0	0	1
823	7	2	1	1	2	1	1	3	1	1	1	0	1	1	1	1	1	1	1	2	0	1	1	0	1	1	1	1	1	1	1	1	1	1	1	1	4	4	4	4	3	4	4	4	0	1	1	1	0
891	1	2	2	2	2	1	1	3	1	0	0	0	1	2	1	1	1	1	1	8	0	2	0	0	2	1	2	2	1	1	1	1	1	1	4	4	3	4	4	1	4	4	4	4	0	1	1	1	1
912	7	1	2	1	2	1	1	2	1	0	0	0	2	2	1	2	1	1	0	4	0	1	0	0	2	1	1	1	1	1	1	2	1	1	4	3	3	4	4	2	4	4	3	4	0	0	1	1	1
943	2	3	2	3	2	1	1	1	1	1	1	0	2	2	1	1	1	1	0	3	0	1	1	0	2	1	1	1	1	1	1	2	1	1	4	4	4	4	4	2	4	3	2	4	0	1	0	0	1
973	2	3	2	2	2	1	1	2	1	0	0	0	1	1	1	2	1	1	1	5	0	2	1	0	1	1	1	1	1	1	1	2	1	1	1	1	4	4	4	4	4	4	4	4	0	1	0	0	1
987	2	2	2	2	2	1	1	2	1	0	0	0	2	2	1	1	1	1	1	5	0	1	1	0	2	1	1	1	1	1	1	1	1	1	1	1	4	4	4	4	4	4	4	4	0	0	1	1	1
1005	2	3	2	2	2	1	1	3	1	0	0	0	1	2	1	1	1	1	1	6	0	1	1	0	1	1	1	1	1	1	1	1	2	1	3	3	4	4	4	4	3	3	3	3	0	0	1	1	1
1010	2	2	2	3	2	1	1	2	1	0	0	1	2	2	1	1	1	1	1	3	1	1	0	1	2	1	1	1	1	1	1	1	1	1	4	1	4	4	4	4	4	3	3	3	0	0	0	1	1
1011	2	3	2	3	2	1	1	4	1	0	0	0	2	2	1	2	1	1	1	6	0	1	1	0	2	2	2	1	1	1	1	1	1	1	4	2	4	4	4	4	4	4	2	4	0	1	1	1	1
1016	2	1	2	1	1	1	1	2	1	0	0	0	1	2	1	1	1	1	0	3	0	2	1	0	1	2	1	1	1	1	1	2	1	2	4	4	4	4	3	3	3	4	4	3	0	0	1	1	1
1036	7	1	1	1	1	1	1	2	1	0	0	0	2	1	2	1	1	1	0	4	0	1	0	0	2	1	1	1	1	1	2	1	1	1	4	2	4	4	4	3	3	4	3	4	0	0	0	0	1
1128	2	2	2	3	2	1	1	2	1	0	0	1	2	2	2	2	1	1	1	2	0	2	1	1	1	1	1	1	1	1	1	1	1	1	1	1	4	4	4	4	3	4	4	4	0	0	0	1	0
1147	2	3	2	3	1	1	1	2	1	0	0	0	1	2	1	1	1	1	1	8	0	1	1	0	2	1	1	1	1	1	1	1	1	1	4	4	4	4	4	1	4	4	1	4	0	1	1	1	1
1175	7	4	2	1	2	1	1	1	1	1	1	0	1	2	1	1	2	1	1	3	1	1	1	0	1	1	1	1	1	1	1	1	1	2	3	3	3	4	4	3	3	4	3	4	0	0	0	1	1
1227	2	2	2	1	1	1	1	2	1	1	1	0	2	2	1	1	1	1	1	4	1	2	1	0	1	1	1	1	1	1	1	1	1	1	1	1	4	4	4	3	4	4	4	4	0	0	1	1	1
1280	2	2	2	2	1	1	1	2	1	0	0	0	2	2	1	1	1	1	1	2	0	1	1	0	2	1	1	1	2	1	1	1	1	1	4	4	3	4	4	3	4	4	2	3	0	0	1	1	0
1354	5	2	2	3	2	1	2	3	1	0	1	0	2	1	1	2	2	1	0	3	0	1	1	0	1	1	1	1	1	1	1	1	1	1	4	3	4	4	1	2	4	4	3	4	0	1	1	1	1
1378	7	1	2	3	1	1	1	4	2	0	1	0	1	2	1	2	1	1	0	3	0	1	1	0	1	1	1	1	1	1	2	1	1	1	4	3	2	4	3	3	4	4	3	4	0	0	1	1	1
1409	5	2	2	1	2	1	1	2	1	1	0	0	1	2	1	1	1	1	1	6	0	1	1	0	2	1	1	2	1	1	1	1	1	1	4	4	1	4	4	4	4	4	2	4	0	1	1	1	1
1414	5	2	2	3	2	1	2	2	1	0	0	0	1	2	1	2	1	1	0	4	1	1	1	0	1	1	1	1	1	1	1	1	1	1	4	1	3	4	4	2	4	4	3	4	0	0	1	1	1
1428	2	2	2	3	2	2	1	4	1	0	0	0	2	2	1	1	2	1	0	2	0	2	0	0	2	1	1	1	1	1	1	1	1	1	4	3	2	4	4	4	2	3	4	4	0	0	0	0	1
1443	4	3	2	1	2	1	1	2	1	1	1	0	1	2	1	1	1	1	1	5	1	1	1	0	2	2	1	1	1	1	1	1	1	1	4	3	2	4	4	4	4	4	3	3	0	0	1	0	1
1488	4	1	1	1	1	1	1	4	1	0	0	0	2	1	1	1	1	1	0	3	0	1	0	0	1	1	1	1	1	1	2	1	2	1	3	3	2	4	3	4	4	4	4	4	0	0	0	1	1
1569	1	2	1	2	1	1	1	2	1	0	0	0	1	2	1	1	1	1	0	4	0	1	1	0	2	2	2	2	2	2	1	1	1	2	4	4	4	4	4	4	4	4	4	4	0	1	1	1	0
1572	1	2	2	3	1	1	1	2	1	1	1	0	1	2	1	1	1	1	1	2	0	1	1	0	1	1	1	1	1	1	1	1	1	1	4	4	3	3	4	3	4	3	2	3	0	0	0	1	1
1585	1	2	2	2	2	1	1	2	1	0	0	0	1	2	1	1	1	1	1	7	1	1	1	0	1	1	1	1	1	1	1	1	1	1	3	3	3	3	3	3	3	4	4	4	0	1	0	1	0
1594	1	2	2	2	1	1	1	2	1	0	0	0	1	2	1	1	1	1	1	3	1	2	1	0	2	1	1	1	1	1	1	1	1	1	1	1	4	4	4	4	4	4	4	4	0	1	1	1	1
1674	5	3	2	1	1	1	1	3	1	0	0	0	1	2	1	2	1	1	0	2	0	1	1	0	1	1	1	1	1	1	1	1	1	1	4	4	4	4	3	3	3	3	2	3	0	0	0	1	0
1775	12	4	1	1	2	1	1	2	1	0	0	0	2	2	1	1	2	1	0	2	0	1	1	0	1	1	1	1	1	1	1	1	1	1	4	3	3	4	4	3	3	3	3	3	0	0	1	0	1
1777	12	4	2	3	2	1	1	1	1	0	0	0	2	2	1	1	1	1	1	7	0	2	0	0	1	1	1	1	1	1	1	1	2	1	4	3	4	4	4	4	3	3	3	2	0	0	1	1	1
1898	1	4	2	2	2	1	1	2	1	0	0	0	1	2	1	1	1	1	1	4	0	2	0	0	2	2	1	2	1	1	1	1	2	2	4	3	4	4	4	3	4	4	4	4	0	0	0	1	1
5	8	2	2	3	2	1	1	2	1	0	1	0	1	2	1	1	1	1	0	2	0	2	1	0	1	1	1	1	1	1	1	2	1	1	3	3	3	4	4	2	4	4	4	4	0	0	0	0	1
16	8	3	2	2	1	1	1	2	1	0	0	1	1	2	1	1	1	1	1	7	1	2	0	1	2	1	1	3	1	1	1	2	1	1	4	2	4	4	4	4	4	4	4	4	0	1	0	1	1
17	8	3	2	3	2	2	1	2	1	1	0	0	2	2	1	1	1	1	0	3	0	1	1	0	2	2	2	2	1	1	1	2	1	1	4	3	4	4	4	4	4	4	4	4	0	0	0	1	1
41	8	3	1	1	2	1	1	2	2	0	0	0	2	2	1	1	1	1	1	5	0	1	1	0	1	1	1	1	1	1	1	1	1	1	1	1	4	4	4	4	4	4	4	4	0	0	0	0	1
65	4	3	1	1	2	1	1	2	1	0	0	0	1	2	1	1	1	1	0	1	1	2	1	0	1	1	1	2	1	1	1	1	1	1	4	3	4	4	4	3	3	3	4	3	1	0	0	0	0
84	6	3	2	1	2	1	1	2	1	1	1	0	1	2	1	2	2	1	1	3	1	2	1	0	2	1	2	1	2	1	1	1	1	2	3	3	4	4	4	4	4	4	4	4	0	0	0	1	0
131	11	1	2	1	1	1	1	4	1	0	0	0	2	2	1	1	1	1	1	3	0	1	1	0	2	1	1	1	1	1	1	1	1	1	4	4	3	4	4	2	4	4	2	4	0	1	1	1	1
208	12	2	2	3	2	1	2	4	1	0	0	1	2	2	1	1	1	1	1	6	1	1	1	1	2	1	1	1	1	1	1	1	1	1	4	3	3	4	4	3	4	4	3	3	1	1	1	1	1
252	12	2	2	3	2	1	1	1	1	0	1	0	1	2	1	2	1	1	0	1	1	1	1	0	1	2	1	1	1	1	1	1	1	1	4	3	4	4	4	3	3	3	3	4	1	0	0	0	0
267	6	1	2	1	2	1	1	3	1	0	1	0	2	2	1	1	1	1	1	1	1	1	1	0	1	1	1	1	1	1	1	1	1	1	4	3	4	4	3	3	3	3	3	4	0	1	1	0	0
273	12	1	2	3	2	1	1	3	1	0	0	0	1	2	1	1	1	1	1	6	1	1	0	0	2	2	1	1	1	1	1	2	2	1	4	3	4	4	4	3	4	4	4	4	0	0	1	1	1
274	12	1	2	1	1	1	1	3	1	0	0	0	1	2	1	1	1	1	1	7	1	2	1	0	1	1	1	1	1	1	1	1	1	1	1	2	4	4	4	3	4	4	4	4	0	1	1	1	1
320	10	1	2	2	2	1	1	2	1	1	0	0	2	2	1	2	1	2	0	5	0	1	1	0	1	1	2	1	1	2	1	2	1	1	4	3	4	4	4	3	4	4	4	3	0	0	1	1	1
322	10	1	2	2	2	1	2	2	1	0	0	0	2	2	1	2	1	1	1	5	0	1	1	0	1	1	1	1	1	1	1	1	1	1	1	1	4	4	4	4	4	4	4	4	0	0	1	1	1
396	11	2	1	3	2	1	2	4	1	0	0	0	2	2	1	2	1	2	1	1	0	1	1	0	2	1	1	2	1	1	1	1	1	1	4	4	3	4	3	2	4	4	4	4	0	1	1	1	1
442	11	2	1	1	1	1	1	2	1	1	0	0	1	2	1	1	1	1	0	2	0	2	1	0	1	1	1	1	1	1	1	1	1	1	1	1	4	4	4	4	4	4	4	4	1	0	0	0	0
448	11	2	2	3	2	1	1	2	1	0	0	1	2	2	1	1	1	1	1	5	0	2	1	1	1	1	1	1	1	1	1	1	1	1	1	1	4	4	4	4	4	4	4	4	0	0	1	0	0
449	3	1	2	3	2	1	1	4	1	1	0	0	1	2	1	1	1	1	0	4	0	1	1	0	2	1	1	1	1	1	1	1	1	1	3	3	3	4	4	3	4	4	3	4	0	0	1	0	0
603	7	3	1	2	2	1	1	1	1	1	1	1	2	1	2	1	1	1	1	5	0	1	1	1	1	1	1	1	1	1	1	1	1	1	1	1	4	4	4	4	4	4	4	4	0	0	0	1	1
608	6	1	1	1	1	1	1	2	1	1	1	0	2	2	1	1	1	1	0	2	0	1	1	0	1	1	1	1	1	1	1	2	1	1	3	3	3	4	4	4	4	3	3	4	0	1	1	1	0
612	3	3	2	3	1	1	1	2	1	0	0	0	1	2	1	1	2	1	1	7	0	2	1	0	1	2	1	1	1	1	1	1	2	2	4	4	3	4	4	4	4	4	2	4	1	0	0	0	1
613	3	1	2	1	2	1	1	3	1	0	0	0	1	2	1	2	1	1	0	3	0	2	0	0	2	1	1	2	1	1	1	1	1	2	3	3	4	4	4	4	4	4	3	4	0	1	1	0	0
664	5	4	2	3	2	1	1	4	1	1	1	0	2	2	1	1	1	1	1	5	1	2	0	0	2	1	1	1	1	1	1	1	2	2	3	3	3	4	4	4	4	4	4	4	0	0	1	1	1
671	5	4	1	3	2	1	1	2	1	0	0	0	1	2	1	1	1	1	1	4	1	1	1	0	1	1	1	1	1	1	1	1	1	1	4	1	2	3	4	4	4	4	4	4	0	1	1	1	1
677	5	4	2	1	1	2	1	2	1	0	1	0	1	2	1	1	1	1	1	4	1	2	1	0	2	1	2	1	2	1	1	1	1	2	3	3	4	4	4	4	4	4	4	4	0	0	0	0	1
740	9	1	2	1	2	1	1	3	1	0	1	0	2	2	1	1	1	1	1	4	0	1	1	0	1	1	1	1	1	1	1	1	1	1	1	1	4	4	4	4	4	4	4	4	0	0	0	1	1
742	10	4	2	2	2	1	1	2	1	0	1	0	1	2	1	1	1	1	1	2	0	2	1	0	1	1	1	1	1	1	1	1	1	1	1	1	4	4	4	4	4	4	4	4	0	0	0	1	1
757	9	1	2	1	2	1	1	2	1	0	1	0	2	2	1	1	1	1	1	3	0	2	0	0	2	1	2	1	1	1	1	1	1	1	3	3	4	4	3	3	4	4	4	4	0	0	1	0	0
766	9	1	2	2	2	1	2	4	1	0	0	1	2	2	1	2	1	1	1	3	0	2	1	1	1	1	1	1	1	1	1	1	1	1	4	1	1	4	4	4	4	4	4	4	1	1	1	1	1
767	9	1	2	3	2	1	2	4	1	1	0	0	2	2	2	2	1	1	0	3	0	2	1	0	1	1	1	1	1	1	1	1	1	1	3	4	4	4	4	3	3	3	3	3	0	1	1	1	0
798	9	2	2	3	1	1	2	4	1	0	0	0	2	2	1	1	2	1	1	5	1	2	1	0	1	1	1	1	1	1	1	1	1	1	1	1	4	4	4	4	4	4	4	4	0	1	1	1	1
837	5	4	2	1	1	1	1	1	1	0	0	0	1	2	1	1	2	2	1	2	0	1	1	0	1	1	2	1	2	1	1	2	1	1	3	3	4	4	4	3	4	4	4	4	0	0	0	1	1
847	7	3	1	3	2	1	1	3	1	0	0	1	1	2	1	1	1	1	1	8	0	1	1	1	1	1	1	1	3	1	1	2	1	1	4	4	4	4	4	4	4	4	1	4	0	0	1	1	1
862	7	4	1	1	1	1	1	2	1	1	0	0	1	2	1	1	1	2	0	5	0	1	1	0	2	1	1	1	2	1	1	1	1	1	3	4	2	4	4	3	4	4	4	4	0	0	0	1	1
940	2	1	1	3	2	1	1	4	1	1	0	0	2	2	1	1	2	1	0	3	0	2	1	0	1	1	1	1	1	1	1	1	1	1	4	3	2	4	3	3	3	4	4	4	0	0	1	1	1
957	2	3	2	3	2	1	1	1	1	0	0	0	2	2	1	1	1	2	0	5	1	2	1	0	1	1	2	1	2	1	1	1	2	1	3	3	3	4	4	4	4	4	4	4	0	1	1	1	1
996	2	1	2	1	2	1	1	2	1	1	0	1	2	2	1	1	1	1	1	5	0	2	0	1	1	1	2	2	1	1	1	1	1	1	3	2	4	4	4	3	4	4	4	4	0	1	1	1	1
1014	2	2	2	1	1	1	1	1	1	0	1	0	2	2	1	1	1	1	1	7	0	2	1	0	1	2	2	1	2	1	1	1	1	1	4	4	1	4	4	4	4	4	4	4	0	1	1	1	1
1026	2	1	1	3	2	1	1	4	2	1	1	0	2	1	2	1	1	2	1	1	0	1	1	0	1	1	1	1	1	1	1	1	1	1	1	1	4	4	4	4	4	4	4	4	0	0	0	0	1
1041	7	1	1	1	2	1	2	2	1	0	1	0	2	2	1	1	1	2	1	4	1	2	1	0	1	1	1	1	1	1	1	1	1	1	4	1	1	4	4	4	4	4	4	4	0	1	1	1	1
1077	2	1	2	1	2	1	1	4	1	0	0	0	2	2	1	1	1	1	0	3	0	1	1	0	2	1	1	1	1	1	1	1	2	2	1	4	4	4	4	4	4	4	4	4	0	1	0	0	0
1091	2	1	2	3	2	1	1	4	2	1	1	0	1	2	1	1	1	1	1	4	0	1	1	0	1	1	1	1	1	1	1	1	1	1	1	1	4	4	4	4	4	4	4	4	0	1	1	1	1
1139	2	1	1	2	1	1	1	2	1	1	1	0	1	2	1	1	1	1	1	5	0	1	0	0	1	1	1	1	1	1	1	1	1	1	4	3	3	4	4	3	3	4	3	3	0	1	1	1	1
1142	2	1	2	3	2	1	1	1	1	1	1	0	1	2	1	1	1	1	0	5	0	1	1	0	1	1	2	1	1	1	1	2	1	1	4	3	3	4	4	3	4	4	3	4	0	0	1	1	1
1172	2	1	2	3	2	1	1	4	1	0	0	0	2	2	1	1	1	1	1	3	1	2	1	0	1	1	1	1	1	1	1	2	1	2	4	3	3	4	4	2	4	4	4	4	0	1	1	1	1
1181	7	1	2	1	2	1	2	4	2	1	0	1	2	2	1	2	2	2	0	1	0	2	1	1	1	1	1	1	1	1	1	1	1	1	4	4	4	4	3	1	3	4	3	4	0	0	0	1	0
1182	2	1	1	3	2	1	1	4	1	0	1	0	2	1	1	1	1	1	1	4	0	2	1	0	2	2	2	1	1	1	1	1	1	1	4	3	3	4	4	4	4	4	3	4	0	1	1	1	0
1197	2	1	2	3	2	1	1	2	1	0	0	0	1	2	2	1	1	1	1	3	0	1	1	0	1	1	1	1	1	1	1	2	1	1	4	4	3	4	4	3	4	4	2	3	0	1	1	0	0
1198	2	1	2	3	2	1	1	3	1	0	0	0	2	2	2	1	1	1	0	2	0	1	1	0	2	2	1	1	1	1	1	2	1	1	4	4	4	4	4	3	4	4	2	4	0	1	0	0	1
1208	2	1	2	3	2	1	1	2	1	0	0	0	2	2	1	1	1	1	1	3	0	1	1	0	1	2	1	1	1	1	2	1	1	1	4	4	2	4	4	2	4	4	4	4	0	0	1	1	1
1215	2	2	2	2	2	1	1	2	1	0	0	0	2	2	1	1	1	1	1	6	1	1	1	0	1	1	1	1	1	1	1	1	1	1	1	1	4	4	4	4	4	4	4	4	0	0	1	1	1
1236	2	3	2	3	2	1	1	2	1	0	1	0	1	2	1	1	1	1	0	2	0	1	0	0	1	1	1	1	1	1	1	1	1	1	1	1	4	4	4	4	4	4	4	4	0	1	1	1	0
1248	2	2	2	2	2	1	1	1	1	1	1	0	1	2	1	1	1	1	1	2	1	1	1	0	1	1	1	1	1	1	1	1	1	1	1	1	4	4	4	4	4	4	4	4	0	0	0	0	1
1255	2	2	2	3	2	1	1	2	1	0	0	0	1	2	1	1	1	1	1	6	0	1	1	0	1	1	1	1	1	1	1	1	1	1	1	1	4	4	4	4	4	4	4	4	0	1	1	1	1
1258	2	2	2	2	2	1	2	2	1	0	0	0	1	2	1	1	1	1	1	4	1	2	1	0	1	1	1	1	1	1	1	1	1	1	1	1	4	4	4	4	4	4	4	4	0	1	1	1	1
1276	2	2	2	3	2	1	1	2	2	0	0	0	2	2	1	1	1	1	0	4	0	1	1	0	1	1	1	1	1	1	1	1	1	1	1	1	4	4	4	4	4	4	4	4	0	0	1	1	1
1301	2	2	2	3	1	1	1	4	1	0	0	0	2	2	1	1	1	1	1	3	0	1	0	0	1	1	1	1	1	1	1	1	1	1	1	1	4	4	4	4	4	4	4	4	0	0	1	0	1
1305	2	2	2	3	2	1	1	2	1	0	0	0	2	2	1	1	1	1	0	3	0	2	0	0	1	1	1	1	1	1	1	1	1	1	1	1	4	4	4	4	4	4	4	4	0	0	0	1	1
1328	2	2	2	2	2	1	1	3	1	0	0	0	2	2	1	1	1	1	0	4	1	2	1	0	1	1	1	1	1	1	1	1	1	1	1	1	4	4	4	4	4	4	4	4	0	1	1	1	0
1345	2	2	2	3	2	1	1	2	1	1	0	0	2	2	1	1	1	1	1	2	0	2	1	0	1	1	1	1	1	1	1	1	1	1	1	1	4	4	4	4	4	4	4	4	0	0	1	1	1
1362	2	2	2	1	1	1	1	1	1	0	0	0	1	2	1	1	1	1	1	6	0	1	1	0	1	1	1	1	1	1	1	1	1	1	1	1	4	4	4	4	4	4	4	4	0	1	1	1	1
1385	7	1	1	1	1	1	2	2	1	0	0	0	1	1	1	2	1	1	0	2	0	1	1	0	1	1	1	1	1	1	1	1	1	1	1	1	4	4	4	4	4	4	4	4	0	1	0	1	0
1391	5	1	2	2	2	2	1	2	1	0	0	0	2	2	1	2	1	1	0	4	1	2	1	0	2	1	1	1	1	1	1	1	1	1	4	4	1	4	3	4	4	4	3	4	0	0	1	1	1
1410	5	2	2	3	2	1	1	2	1	0	0	0	2	2	2	2	1	2	0	1	0	1	1	0	1	1	1	1	1	1	1	1	1	1	1	1	4	4	4	4	4	4	4	4	0	1	0	0	0
1415	5	2	2	1	1	1	1	4	1	0	1	0	1	2	1	1	2	1	1	8	1	1	0	0	1	1	1	1	1	1	2	1	1	1	1	4	2	4	4	4	4	4	4	4	0	1	1	1	1
1416	5	2	2	3	2	1	1	2	1	0	0	0	2	2	1	1	1	1	1	1	1	1	1	0	1	1	1	1	1	1	1	1	1	1	4	4	1	4	4	3	4	4	2	4	0	0	1	0	0
1423	5	1	2	2	2	1	1	2	1	0	0	1	1	2	1	1	1	1	1	4	0	1	0	1	2	1	1	1	2	1	1	1	1	1	3	3	3	4	4	3	4	4	4	4	0	0	0	1	1
1442	4	3	2	2	2	1	1	2	1	0	0	0	2	2	1	2	1	1	1	4	1	1	1	0	1	1	1	2	1	1	1	2	1	1	4	3	4	4	4	3	3	4	3	4	0	1	1	1	1
1456	7	1	1	1	2	1	1	4	1	0	1	0	2	2	1	1	1	2	0	4	1	2	1	0	2	1	1	1	1	1	1	1	2	2	4	4	4	3	3	4	4	4	3	4	0	0	1	1	1
1477	1	4	1	2	1	1	1	3	1	1	0	1	1	2	1	1	1	1	0	3	0	1	0	1	1	1	1	1	1	1	1	1	2	1	1	3	4	4	4	3	4	4	4	4	0	0	1	0	1
1480	4	3	2	2	2	1	1	1	1	0	0	0	2	1	1	1	1	1	0	5	0	1	1	0	2	1	1	2	1	1	1	1	1	1	3	3	4	4	4	3	4	4	3	4	0	1	0	1	1
1486	4	1	1	3	2	1	1	4	1	0	0	0	2	1	2	1	1	1	0	4	1	2	1	0	1	1	1	1	1	1	1	1	1	1	4	2	4	4	3	3	4	4	2	4	0	0	1	1	1
1501	2	4	2	3	2	1	1	3	1	0	1	0	2	2	1	2	1	1	1	2	1	2	1	0	1	1	1	1	1	1	1	1	1	1	1	1	4	4	4	4	4	4	4	4	0	1	1	1	1
1522	1	2	2	3	2	1	1	4	1	0	0	0	1	2	1	1	1	1	1	3	0	1	1	0	2	2	2	1	1	1	1	1	1	2	4	3	4	4	4	3	4	4	4	4	0	1	1	1	1
1532	1	2	1	2	2	1	1	2	1	0	0	1	1	1	1	1	1	1	1	4	1	1	0	1	1	1	1	1	1	1	1	1	1	1	1	1	4	4	4	4	4	4	4	4	0	1	1	1	1
1539	1	2	1	1	2	1	2	4	1	1	1	1	2	2	2	1	1	2	0	1	0	2	0	1	1	1	1	1	1	1	1	1	1	1	1	1	4	4	4	4	4	4	4	4	1	0	0	0	0
1587	1	2	1	2	2	1	1	4	2	0	0	1	2	2	1	1	1	1	1	3	0	2	1	1	2	2	1	2	2	1	1	1	1	1	2	4	4	4	4	4	4	4	4	4	0	1	1	1	0
1659	2	4	1	2	1	1	2	3	2	0	1	0	2	1	1	1	1	1	0	3	1	2	0	0	1	1	1	1	1	1	1	1	1	1	1	1	4	4	4	4	4	4	4	4	0	0	0	0	1
1660	1	2	2	2	2	1	1	1	1	0	0	0	2	1	2	1	1	1	1	8	1	1	1	0	1	1	1	1	1	1	1	1	1	1	1	1	4	4	4	4	4	4	4	4	1	1	1	1	1
1661	2	4	2	2	1	1	1	1	1	0	0	0	1	2	1	1	1	1	1	7	1	1	1	0	1	1	1	1	1	1	1	1	1	1	1	1	4	4	4	4	4	4	4	4	0	1	1	1	1
1729	12	4	1	2	1	1	1	4	1	0	0	0	1	1	1	2	1	1	1	3	1	2	1	0	1	1	1	2	1	1	3	1	1	1	4	4	2	4	3	4	4	4	4	4	0	1	0	0	1
1747	1	4	1	1	1	1	1	1	1	0	1	1	1	2	1	1	1	1	1	8	0	1	1	1	1	1	1	1	1	1	1	1	1	1	1	1	4	4	4	4	4	4	4	4	0	1	1	1	1
1800	1	3	1	1	2	1	2	4	1	0	0	0	2	2	1	1	1	2	1	2	0	1	1	0	2	2	1	3	1	1	1	1	1	1	4	3	3	4	4	4	4	4	4	4	0	1	1	0	1
1889	8	1	1	1	1	1	1	2	1	0	0	0	1	1	1	2	1	1	1	3	0	1	1	0	1	1	1	1	1	1	1	1	1	1	1	1	4	4	4	4	4	4	4	4	0	1	1	1	1
30	8	3	1	3	2	1	1	2	1	0	0	0	2	2	1	2	1	1	0	4	0	2	1	0	1	1	1	1	1	1	1	1	1	1	4	3	3	4	4	3	3	4	3	4	0	1	0	1	1
56	1	4	2	1	1	1	1	4	1	0	0	0	2	2	1	1	2	1	1	5	0	2	1	0	1	1	1	1	1	1	1	1	1	1	4	4	4	4	4	3	3	3	2	4	0	0	1	0	1
75	4	4	2	1	1	1	1	1	1	0	0	0	2	2	1	1	1	2	1	4	0	1	1	0	1	1	1	2	2	1	1	2	1	1	4	4	4	4	4	3	4	4	3	4	0	0	0	0	1
76	4	4	2	2	2	1	1	2	1	0	0	0	1	2	1	1	1	1	1	4	0	1	1	0	1	1	1	1	1	1	1	1	1	1	4	3	3	4	3	3	4	4	3	4	0	1	1	0	1
110	3	2	2	1	2	1	1	2	1	0	0	0	1	2	1	1	1	1	1	5	0	2	0	0	1	1	1	2	2	1	1	2	2	2	4	4	4	4	4	4	4	4	4	4	0	0	1	1	1
122	11	1	1	2	1	1	1	4	1	1	0	0	2	1	1	1	1	1	1	5	0	2	1	0	1	1	1	1	1	1	1	1	2	1	4	3	3	4	3	3	4	4	4	4	0	0	0	1	1
156	11	1	2	2	1	1	1	4	1	0	0	0	2	2	2	1	1	1	0	3	0	1	1	0	1	2	1	2	1	1	1	1	2	1	3	3	4	4	4	4	4	4	4	4	0	1	1	1	1
161	11	1	1	1	1	1	1	3	1	1	0	0	2	1	2	2	2	1	1	6	0	1	1	0	1	1	2	1	1	1	1	1	1	2	4	3	4	4	4	2	4	4	4	4	0	1	1	1	1
163	11	1	1	1	2	1	1	1	1	0	1	0	1	2	1	1	1	1	0	3	0	2	1	0	1	1	1	2	2	1	1	1	1	1	4	4	4	3	3	3	4	4	4	4	0	0	1	1	1
192	12	1	1	3	2	1	1	2	1	0	0	0	2	2	1	2	1	1	1	3	0	2	1	0	1	1	1	1	2	1	1	2	1	1	3	4	4	4	4	2	4	4	4	4	0	0	1	1	1
226	4	4	1	2	2	1	1	2	1	0	1	0	1	2	1	1	1	1	1	5	0	1	1	0	1	1	1	1	2	1	1	2	2	1	3	3	4	4	4	4	4	4	4	4	0	0	1	1	1
383	7	2	1	1	2	1	1	1	1	1	1	0	1	2	1	2	1	1	1	6	0	1	1	0	1	1	1	2	1	1	1	1	1	1	4	4	3	3	4	3	3	4	4	4	0	1	0	1	1
385	3	2	1	1	1	1	1	3	1	0	0	0	2	2	1	1	1	1	1	5	0	1	1	0	1	1	1	1	1	1	1	1	1	1	4	4	3	3	4	3	3	4	3	4	0	1	1	1	1
387	11	2	2	1	2	1	1	2	1	0	0	1	2	2	1	1	1	2	1	2	0	1	1	1	2	1	1	1	2	1	1	1	1	1	4	4	4	3	4	3	4	4	4	3	0	0	0	0	1
426	3	2	2	2	2	1	1	2	1	0	0	1	2	2	1	1	1	1	1	4	1	1	1	1	2	1	1	2	1	1	1	1	1	1	4	3	4	4	4	4	4	4	3	3	0	1	1	1	1
433	3	2	2	3	2	1	1	2	1	0	0	0	1	2	1	1	1	2	1	3	0	1	0	0	2	1	1	2	1	1	1	1	1	1	4	3	3	4	4	3	4	4	4	4	0	0	0	1	0
513	3	4	1	3	1	1	1	4	1	1	1	0	2	2	1	1	1	1	1	5	0	2	1	0	2	1	1	1	1	1	1	1	1	1	4	2	3	4	4	3	4	4	4	4	0	0	0	1	1
528	8	4	2	1	1	1	1	3	1	0	0	0	2	2	1	1	1	1	1	6	0	1	1	0	1	1	1	1	1	1	1	1	1	1	4	4	4	4	4	3	3	3	3	3	0	1	1	1	1
534	8	2	1	2	1	1	1	2	1	0	0	0	2	2	1	1	1	1	1	4	0	2	1	0	1	1	1	1	1	1	1	1	1	1	3	4	3	4	3	2	4	4	4	4	0	1	0	0	1
541	8	4	2	3	2	1	2	4	1	0	0	1	1	2	1	1	1	1	1	1	0	2	1	1	1	1	1	1	1	1	1	1	1	1	4	4	4	4	4	3	3	3	3	3	0	0	0	1	1
557	8	4	2	3	2	1	1	2	1	0	1	0	2	2	1	1	1	1	0	3	0	1	1	0	2	1	1	1	1	1	1	1	1	1	4	4	4	4	4	3	4	3	3	3	0	0	0	0	1
558	8	4	1	3	1	1	1	2	1	0	0	0	1	2	1	1	1	1	0	3	0	1	1	0	1	1	1	1	1	1	1	1	1	2	4	4	2	4	4	3	3	4	4	4	0	0	1	0	1
596	3	4	1	3	2	1	1	2	1	0	0	0	2	1	1	1	1	2	1	7	0	1	0	0	1	1	1	1	1	1	1	1	1	1	3	3	1	4	4	4	4	4	4	4	0	1	1	1	1
601	7	3	2	2	2	1	1	4	1	1	0	0	1	2	1	1	1	2	1	5	0	1	1	0	2	1	1	2	1	1	1	1	2	1	4	4	2	4	4	4	4	4	4	4	0	1	1	1	1
647	5	4	2	2	1	1	1	4	1	0	0	0	1	2	1	1	1	2	0	4	1	1	0	0	1	1	1	1	2	1	1	3	1	1	4	4	4	4	4	3	3	4	4	4	0	1	1	1	1
730	9	1	1	3	2	1	1	1	1	0	1	0	1	1	1	1	1	1	0	4	0	2	1	0	2	1	2	1	1	1	1	1	1	1	4	4	4	4	4	1	4	4	4	4	0	0	1	1	1
755	9	1	1	3	2	2	1	1	1	1	0	0	2	2	1	2	1	1	1	3	0	2	1	0	1	1	1	1	2	1	1	1	1	2	4	3	4	4	4	2	4	4	4	4	0	0	0	1	1
756	9	1	1	3	2	1	1	4	1	0	0	0	1	1	1	1	1	1	0	3	0	1	1	0	1	1	2	1	1	2	1	1	1	1	2	3	4	4	4	4	4	4	4	4	0	0	0	1	1
813	6	2	2	3	2	1	1	2	1	0	0	0	2	2	1	2	1	2	1	4	0	2	1	0	1	1	1	2	2	1	1	2	1	1	4	4	4	4	3	3	4	4	4	4	0	0	0	1	1
882	7	3	2	3	2	1	1	3	1	0	0	0	1	2	1	1	1	1	1	4	0	2	1	0	2	1	1	1	1	1	1	1	1	1	4	3	3	4	4	3	4	4	3	4	0	1	1	1	1
897	7	1	2	3	2	1	1	2	1	1	1	0	2	2	1	2	1	1	0	3	0	1	1	0	1	1	1	1	1	1	1	1	1	1	3	3	3	4	4	3	4	4	4	3	0	0	0	1	0
916	7	4	2	2	1	1	1	2	1	0	0	1	2	2	1	1	1	1	0	5	1	1	1	1	1	1	1	1	1	1	1	1	1	1	4	4	1	4	3	3	4	4	4	4	0	0	1	1	1
920	2	2	2	2	2	1	1	2	1	0	0	0	2	2	2	1	1	1	0	3	0	2	0	0	1	1	1	2	1	1	1	1	1	1	3	3	3	4	4	3	4	4	4	4	0	0	0	1	1
926	2	1	1	3	2	1	1	1	1	0	0	0	2	2	1	1	1	1	0	4	0	2	0	0	1	1	1	1	1	1	1	1	1	1	4	4	1	4	4	2	4	4	4	4	0	0	0	1	1
959	2	3	2	3	2	1	1	4	1	0	0	0	2	2	1	2	1	1	1	5	0	1	0	0	1	1	1	2	2	1	1	2	1	1	4	2	4	4	4	4	4	4	4	4	0	1	1	1	1
966	2	3	2	3	2	1	1	2	1	0	0	0	2	2	1	1	1	1	1	7	1	2	1	0	2	1	1	3	2	1	1	1	1	1	3	4	4	4	4	4	4	4	4	4	0	1	1	1	1
974	2	3	2	3	2	1	1	2	1	0	1	0	1	2	1	1	1	1	1	8	1	1	1	0	1	1	1	1	1	1	1	1	1	1	1	4	3	4	4	3	4	4	4	4	0	1	1	1	1
1017	2	2	2	3	2	2	1	1	1	0	1	0	2	2	1	1	1	1	1	7	0	2	1	0	1	1	1	1	1	1	1	1	1	1	4	4	2	4	4	3	4	3	4	3	0	0	1	1	1
1020	2	1	2	3	2	2	1	4	2	0	0	0	2	2	1	1	1	1	0	4	0	1	0	0	1	1	1	1	1	1	1	1	1	1	3	3	4	4	3	3	4	4	3	4	0	0	1	0	1
1049	2	3	2	3	1	1	1	4	1	1	0	0	2	2	2	2	2	1	1	1	0	2	1	0	1	1	1	1	1	1	1	2	1	1	4	4	4	4	4	4	3	3	3	3	0	0	0	1	1
1071	7	1	2	3	2	1	2	3	1	1	0	0	1	2	1	1	1	1	0	1	0	2	1	0	2	1	1	1	1	1	1	1	1	1	1	3	4	4	4	4	4	4	4	4	0	0	1	0	0
1096	2	1	1	3	2	1	1	4	1	0	1	0	2	1	1	2	1	1	1	3	1	1	1	0	1	1	1	1	2	1	2	2	1	1	4	4	2	4	4	4	4	4	4	4	0	1	1	1	0
1143	7	1	2	3	2	1	1	4	1	0	1	0	2	2	1	1	1	2	1	4	0	2	1	0	1	1	1	1	1	1	1	1	1	1	4	3	4	4	4	3	3	3	3	4	0	1	1	1	1
1186	2	1	2	3	2	1	1	3	1	0	0	0	2	2	1	1	1	1	0	4	0	1	1	0	1	1	1	1	2	1	1	1	1	1	4	2	4	4	4	2	4	4	4	4	0	0	1	1	1
1190	2	1	2	1	1	1	1	2	1	0	0	0	2	2	1	1	1	1	1	4	0	2	1	0	2	1	1	1	1	1	1	1	1	2	4	4	3	4	4	4	4	4	3	3	0	0	0	1	1
1200	7	1	1	1	2	1	1	4	1	0	0	0	2	2	2	2	1	1	0	4	0	2	1	0	1	1	1	1	1	1	1	1	1	1	4	3	2	4	3	3	4	4	4	4	0	0	1	1	1
1242	2	2	2	2	2	1	1	3	1	0	0	0	2	2	1	2	1	1	1	4	1	2	1	0	1	1	2	1	1	1	1	1	1	1	4	3	3	4	4	3	4	4	3	4	0	1	1	1	1
1257	2	2	2	3	1	1	1	4	1	1	1	0	2	2	1	1	1	1	0	5	0	2	1	0	1	1	2	1	2	1	1	1	1	1	3	3	4	4	4	3	4	4	4	4	0	0	1	1	1
1314	7	1	2	1	2	1	2	2	1	0	0	0	1	2	1	1	1	1	1	4	0	2	1	0	1	1	1	1	1	1	1	2	1	1	4	3	3	4	3	3	4	4	4	4	0	0	0	1	0
1344	2	2	2	1	1	1	2	2	1	0	0	0	1	2	1	1	1	1	1	5	1	2	1	0	1	1	1	1	2	1	2	1	2	2	4	4	4	4	4	4	4	4	3	4	0	1	1	1	1
1383	2	2	2	3	2	1	1	2	1	1	0	0	1	2	1	2	1	1	0	4	0	1	1	0	2	1	2	1	1	1	1	1	1	1	3	3	3	4	4	4	4	4	4	4	0	0	1	1	1
1405	5	2	2	3	2	1	1	2	1	1	0	0	2	2	1	1	1	1	1	4	0	1	1	0	1	1	1	1	1	1	1	1	1	1	4	4	4	4	4	2	3	3	3	4	0	1	1	1	1
1465	1	4	2	3	2	1	1	1	1	0	0	1	2	2	1	2	1	1	1	5	0	1	0	1	1	1	1	1	1	1	1	1	1	1	1	4	2	4	4	4	4	4	4	4	0	0	1	1	1
1508	8	1	1	3	1	1	1	3	1	0	0	1	2	1	1	1	1	1	1	4	0	1	1	1	1	2	1	3	1	1	2	1	2	1	4	4	4	4	4	4	4	4	4	4	0	1	1	0	1
1560	1	2	2	3	2	1	1	2	1	0	0	0	1	2	1	1	1	1	1	6	0	2	1	0	1	1	1	1	1	1	1	1	1	1	4	3	3	3	3	3	4	4	4	4	0	0	1	1	1
1570	1	2	2	3	2	1	1	1	1	0	0	0	1	2	1	1	1	1	1	5	1	1	1	0	1	2	1	1	1	1	1	1	1	1	4	4	3	3	4	2	4	4	4	4	0	0	1	0	1
1608	2	4	2	3	2	1	1	3	2	1	1	0	2	2	1	1	1	1	1	4	0	1	0	0	2	1	1	1	1	1	2	1	2	1	3	3	4	4	4	4	4	4	4	4	0	1	0	1	1
1713	5	1	1	1	2	1	2	2	1	0	1	0	2	2	1	2	1	1	1	8	1	1	1	0	2	1	1	1	1	1	1	1	3	2	4	4	4	4	4	3	4	4	4	4	0	1	1	1	1
1726	12	3	2	1	1	1	1	3	1	0	0	0	2	1	1	1	1	2	1	6	1	1	1	0	1	1	1	1	1	1	2	2	1	1	4	2	4	4	4	3	4	4	4	4	0	0	1	1	1
1741	1	4	1	1	2	2	1	2	1	0	1	0	1	2	1	1	1	1	1	5	1	1	1	0	1	1	1	1	1	1	1	1	1	1	1	2	4	4	4	4	4	4	4	4	0	0	1	1	1
1825	5	4	2	1	2	1	1	4	1	1	1	0	2	2	1	2	1	1	0	2	0	2	1	0	1	1	1	1	1	1	1	1	1	1	3	3	4	4	4	3	4	4	3	3	0	1	1	1	1
25	8	1	1	2	2	1	1	2	1	0	0	0	1	2	1	1	1	1	1	5	0	2	1	0	1	1	1	2	1	1	2	1	1	2	4	3	4	4	4	4	4	4	4	4	0	0	1	1	1
50	1	3	2	2	2	2	1	3	1	0	0	0	2	2	1	1	1	1	0	4	0	2	1	0	2	1	1	1	1	1	1	1	1	1	4	4	3	4	4	3	4	4	3	4	0	0	1	1	1
138	11	1	2	3	2	1	1	2	2	0	0	0	2	1	2	2	1	1	1	4	0	1	1	0	1	1	1	1	1	1	1	1	1	1	4	2	4	4	4	3	4	4	3	4	0	1	0	1	1
224	12	2	1	1	2	1	1	4	1	0	0	0	1	1	1	1	1	1	1	6	1	1	1	0	1	1	1	2	1	1	1	1	1	2	4	4	2	4	4	4	4	4	4	4	0	1	1	1	1
284	12	1	2	1	2	1	1	2	1	0	0	0	2	1	1	1	1	1	1	5	1	2	1	0	1	1	1	1	1	1	1	1	1	1	4	3	3	4	4	3	4	4	3	4	0	1	1	1	1
288	1	4	2	1	1	1	1	2	1	0	1	0	2	2	1	1	1	1	0	3	0	1	1	0	1	1	1	1	2	1	1	1	1	1	3	3	4	4	4	3	4	4	4	4	0	0	1	1	1
290	1	4	2	1	1	1	1	2	1	0	0	0	1	2	1	1	1	2	1	4	0	1	1	0	1	1	1	1	1	1	1	1	1	2	4	4	2	4	4	3	4	4	4	4	0	0	1	1	1
328	10	1	2	3	2	1	2	4	1	0	0	0	2	2	2	1	1	1	0	2	0	2	1	0	1	1	1	1	1	1	1	1	1	1	4	3	4	4	4	3	2	4	4	4	0	0	0	0	1
377	4	2	2	2	2	1	1	2	1	0	0	0	1	2	1	1	1	1	1	3	0	1	1	0	1	1	1	2	2	1	1	2	1	1	4	4	4	4	4	3	4	4	4	4	0	1	0	0	1
497	3	1	1	3	2	1	1	2	1	1	1	0	2	1	2	1	1	1	0	3	0	2	1	0	1	1	1	1	1	1	1	3	2	1	3	4	4	4	4	4	4	4	4	4	0	0	1	1	0
520	3	1	2	1	2	1	1	4	1	0	0	0	2	2	1	1	1	1	1	4	0	2	0	0	2	1	1	1	1	1	1	1	1	1	3	3	3	4	4	4	4	4	4	4	0	0	1	1	1
631	10	2	2	1	1	1	1	3	1	0	0	0	1	2	1	1	1	1	1	4	0	1	1	0	1	1	1	1	1	1	1	2	1	1	4	3	2	4	4	4	4	4	4	4	0	0	1	1	1
645	5	4	1	3	2	1	1	2	1	0	0	0	2	2	1	1	1	1	1	3	0	2	1	0	2	1	1	1	2	1	1	1	2	1	4	3	4	4	4	4	4	4	4	4	0	0	1	1	1
666	5	4	1	3	2	2	1	4	1	0	0	0	1	2	1	1	1	1	1	4	0	2	1	0	1	1	1	1	2	1	2	1	1	2	4	4	3	4	4	4	4	4	4	4	0	1	1	1	1
672	5	4	2	1	2	1	1	2	1	0	0	0	1	2	1	1	1	2	1	6	0	2	1	0	1	1	1	1	1	1	1	1	1	1	3	3	3	4	4	3	4	4	4	4	0	0	1	1	1
763	3	4	2	2	1	1	1	1	1	0	1	0	1	2	1	1	2	1	1	3	0	2	0	0	1	1	1	1	1	1	1	1	1	1	4	4	2	4	4	4	4	4	2	4	0	0	0	0	1
775	9	1	2	1	1	1	1	1	1	0	0	0	2	2	1	1	2	1	1	7	1	1	1	0	1	1	1	1	2	1	1	1	1	1	3	3	4	4	4	4	4	4	3	4	0	1	1	1	1
874	7	4	1	2	2	1	1	2	1	0	1	0	1	2	1	1	1	1	1	3	0	2	1	0	1	1	1	1	1	1	1	1	1	1	3	4	3	4	4	3	4	4	4	3	0	1	0	1	1
900	2	2	2	3	2	1	1	2	1	0	0	0	2	2	1	1	1	1	1	4	0	1	1	0	1	1	1	1	1	1	1	1	1	1	4	4	4	4	4	4	3	3	3	3	0	0	0	0	1
902	2	1	2	2	2	1	1	2	1	0	0	0	2	2	1	1	1	1	0	4	0	2	1	0	1	1	1	1	1	1	1	1	1	1	3	3	4	4	4	3	4	4	3	4	0	0	1	1	1
904	2	1	2	2	2	1	2	3	1	0	0	0	2	2	1	1	1	1	0	4	0	2	1	0	1	1	1	1	1	1	1	2	1	1	4	3	4	4	4	3	4	4	3	4	0	0	1	1	1
909	7	1	1	1	2	1	1	4	1	0	0	0	2	2	1	1	1	1	0	4	0	1	1	0	2	1	1	1	1	1	1	1	1	1	3	4	4	4	4	3	4	4	3	4	0	0	1	1	1
919	2	3	2	1	1	2	1	3	1	0	0	1	2	2	1	1	1	1	1	4	1	2	1	1	1	1	1	1	1	1	1	1	1	1	3	1	4	4	4	4	4	4	4	4	0	0	0	0	1
934	7	1	2	1	1	1	1	2	1	0	0	0	1	2	1	1	1	1	1	5	0	2	0	0	1	1	1	1	1	1	1	1	1	1	3	3	4	4	4	4	4	3	3	4	0	0	0	1	1
949	2	3	2	3	2	1	2	3	1	0	1	0	2	2	1	2	1	1	0	4	0	1	0	0	1	1	1	1	1	1	1	1	1	1	4	1	4	4	4	4	4	4	3	4	0	0	0	1	1
955	7	1	2	1	2	1	1	2	1	0	0	1	2	2	1	2	1	1	1	5	1	1	1	1	1	1	1	1	1	1	1	2	1	1	1	4	4	4	4	4	4	4	4	4	0	0	0	1	1
963	2	3	2	2	2	1	2	3	1	0	1	0	2	2	1	1	1	1	0	4	1	1	1	0	2	1	1	1	1	1	1	1	1	1	4	3	4	4	4	3	3	4	4	4	0	0	1	1	1
1032	2	1	2	3	1	1	1	2	1	0	0	0	2	2	1	1	1	1	0	4	0	1	1	0	1	1	1	1	1	1	1	1	2	1	3	3	3	4	4	4	4	4	4	4	0	0	0	1	1
1098	2	1	2	2	2	1	1	2	1	0	1	0	2	2	2	2	1	1	1	2	0	2	0	0	1	1	1	1	1	1	1	1	1	1	4	3	2	4	4	3	4	4	4	4	0	0	0	1	1
1114	2	3	2	3	2	1	1	2	1	0	1	0	1	2	1	1	1	1	1	3	0	1	1	0	1	1	1	1	2	1	1	1	1	2	3	3	4	4	4	4	4	4	4	4	0	0	0	1	1
1131	7	1	2	3	2	1	1	2	1	0	0	0	1	2	2	2	1	1	1	1	0	1	1	0	1	1	1	1	1	1	1	1	1	1	3	3	4	4	4	2	4	4	4	4	0	1	1	1	0
1159	7	4	2	2	1	1	1	2	1	0	1	0	1	2	1	1	1	2	0	3	1	1	1	0	1	1	1	1	1	1	1	2	1	1	3	3	4	4	4	3	4	4	4	4	0	1	0	1	1
1217	2	3	2	3	2	1	1	2	1	0	0	0	1	1	1	1	1	1	1	4	1	2	1	0	2	1	2	1	2	1	1	1	1	1	4	4	4	4	4	4	4	4	3	4	0	1	1	1	1
1220	2	2	2	2	2	1	1	1	1	0	1	0	2	2	1	1	1	1	1	4	0	1	1	0	1	1	2	2	1	1	1	2	1	1	4	3	4	4	4	4	4	4	4	4	0	0	0	1	1
1243	2	2	2	3	2	1	1	2	1	1	1	0	2	2	1	2	1	1	1	4	0	2	1	0	1	1	1	1	1	1	1	1	1	1	3	3	4	4	4	3	4	4	3	4	0	0	1	1	0
1290	2	2	1	3	2	1	2	2	1	0	0	0	2	2	1	1	1	1	0	5	0	2	1	0	1	1	2	1	1	1	1	2	1	1	3	3	4	4	4	4	4	4	4	4	0	0	1	1	0
1310	2	2	2	3	2	1	1	2	1	0	0	0	2	2	1	1	1	1	1	6	1	1	0	0	1	1	1	1	1	1	1	1	1	1	4	4	2	4	3	3	4	4	4	4	0	1	1	1	1
1364	2	1	2	2	1	1	1	3	2	0	0	0	1	2	1	1	1	1	1	4	0	1	1	0	1	1	1	1	1	1	1	1	1	1	4	4	4	4	4	3	4	3	3	3	0	1	1	1	0
1389	7	1	2	1	2	1	1	3	1	0	0	0	1	2	1	1	1	1	1	4	0	2	1	0	2	1	1	1	1	1	1	1	1	1	4	4	4	4	4	2	3	4	4	4	0	1	1	1	1
1396	2	2	2	3	2	1	1	4	1	0	0	1	2	2	2	2	1	1	1	3	0	1	0	1	1	1	1	1	1	1	1	3	1	1	4	4	4	4	4	2	4	4	4	4	0	0	0	1	0
1444	4	3	1	1	2	1	1	2	1	0	1	0	2	2	1	1	1	1	0	2	0	2	1	0	1	1	1	2	1	1	1	1	2	1	4	3	4	4	4	4	4	4	3	4	1	0	0	0	0
1449	3	3	2	2	2	2	1	2	1	0	0	0	1	2	1	2	1	1	1	3	0	2	1	0	1	1	1	1	1	1	1	1	1	1	4	3	2	4	3	4	4	4	4	4	0	0	0	1	1
1517	1	2	1	1	1	1	1	3	1	0	0	0	1	1	1	1	1	1	0	7	0	1	0	0	2	2	1	1	1	1	1	1	2	2	4	4	4	4	4	4	4	4	4	4	0	0	1	1	1
1589	1	2	2	3	2	1	1	2	1	0	1	0	2	2	1	2	1	1	0	2	0	2	1	0	1	2	1	2	1	1	1	1	1	1	4	2	4	4	4	4	4	4	4	4	0	0	1	1	1
1631	1	2	1	2	1	1	1	1	1	1	1	0	1	2	1	1	2	1	1	8	0	2	1	0	1	1	1	1	1	1	1	1	1	1	4	3	4	4	4	4	3	4	3	3	1	1	1	0	0
1642	1	1	2	2	2	1	1	4	1	0	0	0	2	2	1	1	1	1	0	1	0	2	1	0	1	1	1	2	2	1	1	1	2	1	3	4	4	4	4	4	4	4	4	4	0	1	0	0	0
1757	1	3	2	1	2	1	1	2	1	0	0	0	1	2	1	1	1	1	1	3	1	1	1	0	2	1	1	1	1	1	1	1	2	1	4	4	4	4	3	3	4	4	4	4	0	1	1	1	0
1759	1	3	2	3	2	1	1	2	1	0	0	0	1	2	1	1	1	1	1	6	0	1	1	0	1	1	1	1	1	1	1	1	1	1	4	3	4	4	4	3	4	4	2	4	0	1	1	1	1
1776	2	4	2	3	2	1	1	1	1	0	1	0	1	2	1	1	1	2	0	3	0	2	1	0	1	1	1	1	2	1	1	2	1	2	4	4	4	4	4	3	4	4	4	4	0	0	0	0	1
1817	5	4	2	1	2	1	1	2	1	0	0	0	1	2	1	1	1	1	1	5	1	1	1	0	2	1	1	1	1	1	1	2	1	1	4	4	3	4	4	3	4	4	4	4	0	1	1	0	1
33	8	3	2	3	2	1	1	1	1	0	0	1	1	1	1	1	1	2	1	6	0	1	1	1	1	1	1	1	1	1	1	2	1	1	4	4	4	4	4	2	4	4	4	4	0	1	1	1	1
80	4	4	2	3	1	1	1	2	1	0	1	0	2	2	1	1	1	1	0	5	1	1	1	0	1	1	1	1	1	1	1	1	1	1	4	4	4	4	4	2	3	4	4	4	0	0	1	1	1
102	3	2	2	3	2	1	1	2	1	0	0	0	1	2	1	1	1	2	1	4	1	1	1	0	1	1	1	1	1	1	1	2	1	1	4	3	4	4	4	4	4	4	3	4	0	1	1	1	1
104	3	2	2	3	1	1	1	2	1	0	0	0	1	2	1	1	1	1	0	4	1	1	1	0	1	1	1	2	1	1	1	1	1	1	4	4	2	4	4	4	4	4	4	4	0	0	0	1	1
105	3	2	2	1	1	1	1	2	1	0	1	0	2	2	1	1	1	1	1	6	0	1	1	0	1	1	1	1	1	1	1	1	1	1	4	4	2	3	4	4	4	4	4	4	0	1	1	1	1
111	4	4	2	2	2	1	1	2	1	0	0	0	2	2	1	1	1	1	1	6	0	1	1	0	1	1	1	1	1	1	2	1	1	1	4	4	3	4	4	3	4	4	4	4	0	0	1	1	1
134	11	1	2	3	2	1	1	2	1	0	0	0	1	1	1	2	1	1	1	4	0	1	1	0	1	1	1	1	2	1	1	1	1	1	4	4	2	4	4	4	4	4	4	4	0	0	1	0	1
221	12	2	1	3	2	1	1	4	1	1	1	0	2	2	1	1	1	1	1	3	0	2	1	0	1	1	1	1	1	1	1	1	1	1	4	4	2	4	4	3	4	4	4	4	0	1	1	1	1
247	12	2	2	1	1	1	1	4	1	0	0	0	1	2	1	1	1	1	1	2	0	1	1	0	1	1	1	1	1	1	1	1	1	1	4	3	3	4	4	3	4	4	4	4	0	0	0	0	1
265	12	1	1	1	2	1	1	2	1	0	0	0	2	1	2	2	1	1	0	4	0	2	0	0	1	1	1	1	1	1	1	1	1	1	4	3	3	4	3	4	4	4	4	4	0	0	0	1	0
357	3	1	1	1	1	1	1	4	1	0	0	0	2	2	1	1	1	1	1	3	0	2	1	0	1	1	2	1	1	1	1	1	1	1	4	4	2	4	4	4	4	4	4	4	0	1	0	1	1
405	3	1	2	2	2	1	2	2	1	0	0	0	2	2	1	1	1	1	1	3	0	1	1	0	1	1	1	1	1	1	1	1	1	1	4	3	4	4	4	3	3	4	4	4	0	0	1	1	0
431	3	2	1	3	2	1	1	2	1	0	0	0	1	2	1	1	1	1	1	6	0	1	1	0	1	1	1	1	1	1	1	1	1	1	4	4	1	4	4	4	4	4	4	4	0	0	1	1	1
484	3	1	2	3	2	1	1	2	1	0	0	0	2	2	1	1	1	1	1	5	0	1	1	0	1	1	1	1	1	1	1	1	1	1	4	4	3	4	4	3	4	4	4	3	0	1	1	1	1
536	8	4	1	1	2	1	1	2	1	1	1	0	1	2	1	1	1	1	1	8	0	2	1	0	1	1	1	1	1	1	1	1	1	2	4	4	4	4	4	4	4	2	4	4	0	1	0	0	0
554	3	4	2	1	1	1	1	1	1	0	0	0	1	2	1	1	1	1	1	6	0	1	1	0	1	1	1	1	1	1	1	2	1	1	4	4	3	4	4	3	4	4	4	4	0	1	1	1	1
560	8	4	2	1	1	1	1	4	1	0	0	0	1	2	1	2	1	1	1	3	0	1	1	0	1	1	1	1	3	1	1	1	1	1	4	4	4	4	4	4	4	4	3	4	0	1	1	1	1
561	8	4	2	3	2	1	1	2	1	0	0	0	1	2	1	1	1	1	1	5	1	2	0	0	2	2	1	1	1	1	1	1	1	1	4	4	4	4	4	3	4	4	4	4	0	0	1	1	1
564	8	4	2	1	2	1	1	2	1	1	1	0	1	2	1	1	1	1	1	5	0	1	1	0	1	1	1	1	1	1	1	1	1	1	4	4	2	4	4	3	4	4	4	4	0	1	1	1	1
630	10	2	2	3	2	1	1	4	1	0	0	0	2	2	1	1	1	1	1	4	1	2	1	0	1	1	1	1	1	1	1	1	1	1	4	4	4	4	1	4	4	4	4	4	0	0	1	0	0
640	5	4	2	1	1	1	1	2	1	0	1	0	1	2	1	1	1	1	1	4	0	1	1	0	1	1	1	1	2	1	1	1	2	1	4	3	4	4	4	4	4	4	4	4	0	1	0	1	1
650	5	4	1	3	2	1	1	2	1	1	0	1	1	2	1	1	1	1	1	6	0	2	1	1	2	1	1	2	2	1	1	1	1	1	4	4	4	4	4	4	4	4	4	4	0	1	1	1	1
661	5	4	2	3	2	1	2	3	1	0	0	0	1	2	1	2	1	1	0	4	0	1	1	0	1	1	1	1	1	1	1	1	1	1	4	3	3	4	4	3	4	4	4	4	0	1	1	1	1
681	5	4	2	2	2	1	1	2	1	0	0	0	1	2	1	2	1	1	1	3	1	1	1	0	1	1	1	1	1	1	1	1	1	1	4	4	1	4	4	4	4	4	4	4	0	1	1	1	1
703	10	3	2	3	2	1	1	2	1	0	0	0	2	2	1	1	1	1	1	4	0	2	1	0	1	1	1	2	2	1	1	1	1	1	4	4	3	4	4	4	4	4	4	4	0	1	0	1	0
712	11	2	2	3	2	1	1	2	1	0	0	0	1	2	1	1	2	1	1	6	0	1	1	0	1	1	1	1	1	1	1	1	1	1	4	1	4	4	4	4	4	4	4	4	0	1	1	1	1
778	9	1	2	3	2	1	1	3	1	1	1	0	2	2	1	1	1	1	0	2	0	2	1	0	1	1	1	1	1	1	1	1	1	1	4	4	1	4	4	4	4	4	4	4	0	0	0	0	1
808	9	1	2	3	2	1	1	3	1	1	1	0	2	2	1	2	2	1	0	2	0	1	0	0	1	1	1	1	1	1	1	1	1	1	3	4	3	4	4	3	4	4	4	4	0	0	0	1	0
833	6	2	1	3	2	1	1	1	1	1	1	0	2	2	1	1	1	1	0	1	1	1	1	0	2	1	1	1	1	1	1	1	1	1	4	4	4	4	4	2	4	4	4	4	0	1	0	1	1
854	7	2	2	3	2	1	1	2	1	0	0	1	2	2	1	2	1	1	1	4	0	2	1	1	1	1	1	1	1	1	1	3	1	1	4	3	4	4	4	4	4	4	4	4	0	0	1	1	1
889	2	3	2	3	2	1	1	2	1	0	0	0	1	2	1	1	1	1	1	7	0	1	1	0	2	1	1	1	2	1	1	1	1	1	4	4	4	4	4	3	4	4	4	4	0	1	1	1	1
895	2	3	2	2	1	1	1	2	1	1	1	0	2	2	1	1	1	1	0	4	0	1	1	0	1	1	1	1	1	1	1	1	1	1	4	3	2	4	4	4	4	4	4	4	0	1	1	1	1
939	2	2	2	3	2	1	1	4	1	0	0	0	2	2	1	1	1	1	1	3	0	1	1	0	1	1	1	1	1	1	1	1	1	1	4	3	4	4	4	3	3	4	4	4	0	1	0	1	0
941	7	1	1	1	1	1	1	4	2	0	0	0	2	1	1	1	1	1	0	8	1	1	1	0	1	1	1	1	1	1	1	1	1	1	4	4	2	4	4	3	4	4	4	4	0	1	1	1	1
960	2	2	2	3	2	1	1	3	1	0	0	0	1	2	1	1	1	1	1	4	1	1	1	0	1	1	1	1	1	1	1	1	1	1	3	3	4	4	4	3	4	4	4	4	0	0	1	1	1
1151	2	1	2	2	2	1	1	4	2	0	0	0	2	1	2	1	1	2	0	5	1	1	0	0	2	2	1	1	1	1	1	1	1	1	4	3	4	4	4	4	4	4	4	4	0	0	1	1	1
1284	2	2	2	3	2	1	1	1	1	0	0	0	1	2	1	1	2	1	1	6	0	1	1	0	1	1	1	2	1	1	1	1	1	1	4	3	4	4	4	3	4	4	4	4	0	1	1	1	1
1299	7	1	2	3	2	1	2	2	1	1	0	0	2	1	1	2	1	1	1	6	0	2	1	0	1	1	1	4	1	1	1	1	1	1	4	4	4	4	4	4	4	4	4	4	0	1	1	1	1
1309	2	2	2	1	2	1	1	1	1	0	0	0	1	2	1	1	1	1	1	2	0	1	1	0	1	1	1	1	1	1	1	1	1	1	1	4	4	4	4	4	4	4	4	4	0	0	1	1	1
1312	7	1	1	1	1	1	1	1	1	0	0	0	2	1	1	1	2	1	0	6	0	2	1	0	1	1	1	1	2	1	1	1	1	2	4	4	4	3	4	4	4	4	4	4	0	0	0	0	1
1352	7	1	2	3	2	1	1	3	2	0	0	0	1	2	1	1	1	1	1	3	1	2	0	0	2	2	1	1	2	1	1	1	1	1	4	4	4	4	4	4	4	4	4	4	0	0	1	1	1
1468	4	3	2	3	2	1	1	2	1	0	1	0	1	2	1	1	1	1	1	3	1	1	1	0	1	1	1	1	1	1	1	1	1	1	4	4	2	4	4	4	4	4	3	4	0	0	1	1	1
1500	2	4	2	1	2	1	1	1	1	1	1	0	1	2	1	1	1	1	0	4	0	2	1	0	1	1	1	2	2	1	1	1	1	1	4	4	3	4	4	4	4	4	4	4	0	1	1	1	1
1521	1	2	2	1	2	1	1	2	1	1	0	0	1	2	1	1	1	2	1	3	0	1	1	0	1	1	1	1	1	1	1	1	1	1	4	3	3	3	4	4	4	4	4	4	0	1	1	1	1
1536	1	3	1	1	1	1	1	2	1	1	1	0	2	2	1	1	1	1	0	2	1	1	1	0	1	1	1	1	1	1	2	1	1	1	4	3	4	4	4	3	4	4	4	4	0	1	1	1	1
1583	1	2	2	3	2	1	1	2	1	0	0	0	2	2	1	2	1	1	0	1	0	1	1	0	2	1	1	1	1	1	1	1	1	1	4	4	4	3	4	4	4	4	3	4	0	1	1	1	0
1615	1	2	2	1	2	1	1	1	1	1	1	0	1	2	1	1	1	1	1	1	1	1	1	0	1	1	1	1	1	1	1	1	1	1	4	4	1	4	4	4	4	4	4	4	0	0	0	1	1
1617	1	2	2	1	2	1	1	1	1	0	0	0	1	2	1	1	1	1	1	3	1	1	1	0	1	1	1	1	1	1	1	1	1	1	3	3	4	4	4	3	4	4	4	4	0	1	0	1	1
1638	1	2	2	2	1	1	1	2	1	1	1	0	1	1	1	2	1	1	1	2	0	2	1	0	1	1	1	1	1	1	1	1	1	1	4	3	3	4	4	3	4	4	4	4	0	0	0	1	1
1650	1	1	2	2	2	1	2	3	1	0	0	0	1	2	1	1	1	1	1	3	1	1	1	0	1	1	1	1	1	1	1	1	1	1	3	2	4	4	4	4	4	4	4	4	0	0	0	0	1
1693	5	3	2	1	2	1	1	4	1	0	1	1	1	2	1	1	1	1	1	5	0	1	1	1	1	1	1	1	2	1	1	1	1	2	3	4	4	4	4	4	4	4	4	4	1	1	1	1	1
1710	8	2	1	2	1	1	1	1	1	0	1	0	2	2	1	1	1	1	0	2	0	2	1	0	1	1	1	1	1	1	1	1	1	1	4	4	4	4	4	4	3	3	3	4	0	0	0	0	1
1721	5	1	2	2	2	1	1	3	1	1	1	0	2	1	1	1	1	1	0	4	0	2	0	0	1	1	1	1	1	1	1	1	1	1	4	3	4	4	4	2	4	4	4	4	0	1	0	1	1
1758	1	3	2	1	2	1	1	3	1	0	0	0	1	2	1	1	1	1	1	4	1	1	1	0	2	1	2	1	1	1	1	1	1	2	4	4	4	4	4	4	4	4	4	4	0	0	1	1	1
40	8	3	2	2	2	1	2	1	1	1	1	0	2	2	2	1	2	1	1	3	1	2	1	0	1	1	1	1	1	1	1	1	1	1	3	3	4	4	4	4	4	4	4	4	0	0	0	0	1
206	12	2	1	1	1	1	1	2	1	0	0	0	2	2	1	1	1	1	1	6	0	1	0	0	1	1	1	1	1	1	1	1	1	1	4	4	4	4	4	2	4	4	4	4	0	0	1	1	1
225	12	2	2	1	2	1	1	2	1	0	0	0	1	2	1	1	1	1	1	3	0	1	1	0	1	1	1	2	1	1	1	1	1	1	4	3	4	4	4	4	4	4	4	4	0	0	1	1	1
248	4	2	1	3	2	1	1	3	1	1	1	0	2	2	1	2	1	2	1	3	0	2	1	0	1	1	1	1	1	1	1	1	1	1	4	4	2	4	4	4	4	4	4	4	0	0	1	1	1
363	10	1	2	1	2	1	1	4	1	1	1	1	2	2	1	1	1	1	0	3	1	2	0	1	1	1	1	1	1	1	1	1	1	1	4	4	2	4	4	4	4	4	4	4	0	1	1	1	1
372	3	4	2	2	2	1	1	2	1	0	0	0	2	2	1	1	1	1	1	5	0	1	0	0	1	1	1	1	1	1	1	1	1	1	4	3	4	4	4	3	4	4	4	4	0	0	1	1	1
398	3	2	2	1	1	1	1	1	1	0	0	0	1	2	1	1	1	1	1	6	1	1	1	0	1	1	1	1	1	1	1	1	1	1	4	3	4	4	4	4	4	3	4	4	0	0	0	1	1
471	3	4	2	3	2	1	1	2	1	0	0	0	1	2	1	1	1	1	0	2	0	1	1	0	1	1	1	1	2	1	1	1	1	1	4	4	3	4	4	4	4	4	4	4	0	1	0	1	1
483	3	1	2	2	2	1	1	3	1	0	0	0	2	2	1	2	1	1	1	4	0	2	1	0	1	1	1	1	1	1	2	1	2	1	4	4	4	4	4	4	4	4	4	4	0	1	1	1	1
510	8	2	2	3	2	1	2	4	1	0	0	0	1	2	1	1	2	1	1	7	1	1	0	0	1	1	1	1	1	1	1	1	1	1	4	4	4	4	2	4	4	4	4	4	0	1	1	1	1
555	8	4	2	2	2	1	1	2	1	0	0	1	1	2	1	1	2	1	1	5	1	2	1	1	1	1	1	1	1	1	1	1	1	1	4	4	2	4	4	4	4	4	4	4	0	0	0	1	1
571	8	4	1	3	2	1	1	1	1	0	0	0	2	1	1	1	1	1	1	5	0	1	0	0	1	1	1	1	2	1	1	1	2	1	4	4	4	4	4	4	4	4	4	4	0	0	0	1	1
572	7	3	2	2	2	1	1	2	1	0	0	0	1	2	1	1	1	1	1	2	0	1	1	0	1	1	1	1	1	1	1	2	1	1	4	3	4	4	4	4	4	4	4	4	0	0	0	0	1
587	8	4	2	1	2	1	1	2	2	0	0	0	1	2	1	2	1	2	1	6	0	1	1	0	1	1	1	1	2	1	1	2	1	1	4	4	4	4	4	4	4	4	4	4	0	0	1	1	1
619	8	4	1	3	2	1	1	4	1	1	1	0	2	1	2	2	1	2	0	3	0	1	0	0	1	1	1	1	1	1	1	1	1	1	3	3	4	4	4	4	4	4	4	4	0	0	0	0	1
708	5	4	2	2	2	1	1	2	1	0	0	0	1	2	1	1	1	1	1	1	0	1	1	0	1	1	1	1	2	1	1	1	1	1	4	3	4	4	4	4	4	4	4	4	0	0	0	1	1
716	10	2	2	1	2	1	1	3	1	0	0	0	1	2	1	2	1	1	0	6	0	2	1	0	1	1	1	1	3	1	1	1	1	1	4	4	4	4	4	4	4	4	4	4	0	0	0	1	1
762	9	1	2	3	2	1	1	2	1	1	1	0	2	2	1	2	1	1	0	2	0	1	1	0	2	1	1	1	2	1	1	1	1	1	4	4	4	4	4	4	4	4	4	4	0	0	0	1	1
806	9	1	2	3	1	1	1	3	1	0	0	0	1	2	1	1	1	1	1	4	0	1	1	0	1	1	1	1	1	1	1	1	1	1	4	3	4	4	4	3	4	4	4	4	0	0	1	1	1
923	2	1	2	3	2	1	1	3	1	0	0	0	1	2	1	1	1	1	1	6	0	1	1	0	1	1	1	1	1	1	1	2	1	1	4	4	4	4	4	3	4	4	4	4	0	0	1	1	1
1022	2	1	2	3	2	1	1	3	1	0	0	0	1	2	1	2	1	1	1	3	0	1	1	0	1	1	1	1	1	1	1	2	1	1	4	3	4	4	4	4	4	4	4	4	0	1	0	1	1
1073	2	2	2	3	2	1	1	2	1	0	0	0	1	2	1	1	1	1	1	4	0	1	1	0	1	1	1	1	1	1	1	1	1	1	3	3	4	4	4	4	4	4	4	4	0	0	1	1	1
1154	2	3	2	3	2	1	1	1	1	0	0	0	2	2	1	1	1	1	1	6	0	2	1	0	1	1	1	1	1	1	1	1	1	1	4	3	4	4	4	3	4	4	4	4	0	1	1	1	1
1199	7	1	2	2	2	1	1	3	1	0	1	1	2	2	1	1	1	1	1	4	0	2	1	1	1	1	1	1	1	1	1	1	1	1	4	3	4	4	4	3	4	4	4	4	0	0	1	1	1
1219	2	2	2	3	2	1	1	4	1	0	0	0	2	2	1	2	1	1	1	4	0	2	1	0	1	1	1	2	1	1	1	1	1	1	4	4	4	4	3	4	4	4	4	4	0	0	1	1	1
1228	2	2	2	3	2	1	1	1	1	0	0	0	2	2	1	1	1	1	0	3	0	1	1	0	2	1	2	1	1	1	1	1	1	1	4	4	4	4	4	4	4	4	4	4	0	1	0	1	1
1279	2	1	2	1	2	1	1	3	1	0	0	0	2	2	1	2	1	1	1	4	0	1	1	0	1	1	1	1	1	1	1	1	1	1	4	3	4	4	4	3	4	4	4	4	0	0	0	1	1
1306	2	2	2	2	2	1	1	4	1	0	0	0	2	2	1	1	1	1	1	5	0	1	1	0	1	1	1	1	1	1	1	1	1	1	4	3	3	4	4	4	4	4	4	4	0	1	1	1	1
1311	2	2	1	2	2	1	1	4	1	1	0	0	2	1	1	1	2	1	0	4	0	1	0	0	1	1	1	1	1	1	2	1	1	1	4	4	4	4	4	4	4	4	3	4	0	1	1	1	1
1424	2	1	1	1	1	1	1	2	1	0	0	0	1	1	1	1	1	1	1	5	1	2	1	0	1	1	1	1	1	1	1	1	1	1	4	4	3	4	4	3	4	4	4	4	1	1	1	1	1
1531	1	2	2	3	2	1	1	2	1	0	0	0	1	2	1	1	1	1	1	5	0	1	1	0	1	1	1	1	1	1	1	1	1	1	4	3	4	4	4	3	4	4	4	4	0	0	1	1	1
1593	1	1	2	2	2	1	1	4	1	0	0	0	2	2	2	1	1	2	0	2	0	1	1	0	1	1	1	1	1	1	1	1	1	1	4	4	2	4	4	4	4	4	4	4	0	0	1	0	1
1609	2	4	2	3	2	1	1	2	1	1	0	0	1	2	1	1	1	1	0	4	0	1	0	0	1	1	1	1	1	1	1	1	1	2	4	4	3	4	4	4	4	4	4	4	0	1	0	1	1
1639	1	1	2	3	2	1	1	3	1	0	0	0	1	1	1	2	1	1	0	2	0	2	1	0	2	1	1	1	1	1	1	1	1	1	4	4	4	4	4	3	4	4	4	4	0	1	0	0	1
1682	1	1	2	3	2	2	1	2	1	0	0	0	1	2	1	1	1	1	1	3	0	1	1	0	2	1	1	1	1	1	1	1	1	1	4	4	4	4	4	4	4	4	3	4	0	1	1	1	1
1723	2	4	2	3	2	1	1	2	1	1	1	0	1	2	1	1	1	2	1	4	0	1	1	0	2	1	1	1	1	1	1	2	1	1	4	4	4	4	4	4	4	4	4	4	0	0	0	1	1
1760	1	3	2	3	1	1	1	2	1	1	0	0	2	2	1	1	1	1	0	3	0	2	1	0	1	1	1	2	1	1	1	2	1	1	4	4	4	4	4	4	4	4	4	4	0	1	0	1	1
1768	1	3	2	3	2	1	1	3	1	1	1	0	2	2	1	2	1	1	1	5	0	1	0	0	1	1	1	1	1	1	1	3	1	1	4	4	4	4	4	4	4	4	4	4	0	1	1	1	1
52	1	2	2	1	2	1	1	2	1	0	0	0	2	2	1	1	1	1	1	3	0	1	1	0	1	1	1	1	1	1	1	1	1	1	4	3	4	4	4	4	4	4	4	4	0	0	1	1	1
58	1	4	2	1	1	1	1	4	1	0	0	0	2	2	1	1	1	1	0	2	0	1	0	0	1	1	1	1	1	1	1	1	2	1	4	4	4	4	4	4	4	4	4	4	1	0	0	1	0
91	6	4	2	1	2	1	1	1	1	0	1	1	1	2	1	1	1	2	1	7	1	1	1	1	1	1	1	1	1	1	1	1	1	1	4	3	4	4	4	4	4	4	4	4	0	1	1	1	1
201	12	2	1	3	2	1	1	2	2	0	1	0	2	1	1	1	1	1	1	2	0	1	1	0	1	1	1	1	1	1	1	1	1	1	4	4	4	4	4	4	4	4	3	4	0	0	1	1	1
222	12	2	1	2	2	1	2	4	1	0	0	1	2	2	1	1	1	1	1	8	1	1	1	1	1	1	1	1	1	1	1	1	1	1	4	4	3	4	4	4	4	4	4	4	0	1	1	1	1
229	12	2	2	2	2	1	1	2	1	0	0	0	2	2	1	2	1	2	1	3	0	1	1	0	1	1	1	1	1	1	1	1	2	1	4	4	4	4	4	4	4	4	4	4	0	1	1	1	0
260	6	1	2	1	2	1	1	2	1	0	0	0	2	1	1	2	2	1	1	5	0	1	1	0	1	1	1	1	1	1	1	1	1	1	4	4	4	4	4	3	4	4	4	4	0	1	1	1	1
308	10	1	1	3	2	1	2	3	2	1	1	0	2	2	1	1	1	1	1	2	0	2	1	0	1	1	1	1	1	1	1	1	1	1	4	3	4	4	4	4	4	4	4	4	0	0	1	1	0
327	10	1	1	3	2	1	1	2	1	0	0	0	2	2	1	2	1	1	0	4	0	1	1	0	1	1	1	1	1	1	1	1	1	1	4	4	4	4	4	3	4	4	4	4	0	0	1	1	1
369	3	4	2	2	1	1	1	4	1	0	0	0	1	2	1	1	2	1	1	5	0	2	1	0	1	1	1	1	1	1	1	1	1	1	4	4	4	4	4	3	4	4	4	4	0	1	0	1	1
410	10	1	2	2	2	1	1	2	1	1	0	0	2	2	1	2	1	2	1	3	1	1	0	0	2	1	1	1	1	1	1	1	1	1	4	4	4	4	4	4	4	4	4	4	0	0	1	1	1
474	3	1	1	2	2	1	1	3	2	1	1	0	2	2	1	1	1	1	0	2	0	1	1	0	1	1	1	1	1	1	1	1	1	1	4	4	4	4	4	3	4	4	4	4	0	0	0	1	0
531	8	4	1	2	2	1	1	4	1	0	1	0	1	2	1	1	1	1	1	8	0	1	1	0	1	1	1	2	1	1	1	1	1	1	4	4	4	4	4	4	4	4	4	4	0	1	1	1	1
573	7	3	2	3	2	1	1	4	1	1	1	0	1	2	1	2	1	1	1	2	0	1	1	0	1	1	1	1	1	1	1	2	1	1	4	4	4	4	4	4	4	4	4	4	0	0	1	1	1
678	5	4	1	1	1	1	1	2	1	0	0	0	2	2	1	1	1	1	1	3	0	2	1	0	1	1	1	1	1	1	1	1	1	1	4	4	4	4	4	3	4	4	4	4	0	0	1	1	1
680	5	4	2	2	2	1	1	2	1	0	0	0	1	2	1	1	1	1	1	5	1	1	1	0	1	2	1	1	1	1	1	1	1	1	4	4	4	4	4	4	4	4	4	4	0	1	1	1	1
818	6	2	2	3	2	1	1	4	1	0	0	0	1	2	1	1	1	2	0	3	0	2	0	0	1	1	1	1	1	1	1	1	1	1	4	4	4	4	4	3	4	4	4	4	0	1	0	1	0
868	7	4	2	2	1	1	1	3	1	1	1	0	1	2	1	1	1	1	0	4	0	1	1	0	1	1	1	1	1	1	1	1	2	1	4	4	4	4	4	4	4	4	4	4	0	0	1	1	1
890	2	2	2	3	2	1	1	3	1	0	0	0	2	2	1	1	1	1	1	5	0	2	1	0	1	1	1	1	1	1	1	1	1	1	4	3	4	4	4	4	4	4	4	4	0	1	1	1	1
1042	2	2	2	3	2	1	1	1	1	0	0	0	2	2	1	1	1	1	0	4	0	1	1	0	1	1	1	1	1	1	1	1	1	1	4	4	4	4	4	4	4	4	3	4	0	0	1	1	1
1090	2	1	1	3	1	1	2	2	1	0	0	0	2	2	1	1	1	2	1	4	0	1	1	0	1	1	1	1	1	1	1	1	1	1	4	4	4	4	4	3	4	4	4	4	0	1	1	1	1
1167	3	1	2	2	2	1	1	1	2	0	0	0	1	2	1	2	2	1	0	5	0	2	1	0	1	1	1	1	1	1	1	1	1	1	4	4	4	4	4	3	4	4	4	4	0	0	0	1	0
1195	2	1	2	3	2	1	1	4	1	1	0	0	2	2	1	2	2	1	1	6	0	2	1	0	1	1	1	1	1	1	1	1	1	1	4	4	4	4	4	3	4	4	4	4	0	1	1	1	1
1205	7	1	2	1	2	1	1	4	1	1	0	0	2	2	1	1	1	1	0	5	0	1	1	0	1	1	1	1	1	1	1	2	1	1	4	4	4	4	4	4	4	4	4	4	0	1	1	1	1
1260	7	1	2	3	2	1	1	1	1	0	0	0	2	2	1	1	1	1	1	6	0	2	1	0	1	1	1	1	1	1	1	1	1	1	4	3	4	4	4	4	4	4	4	4	0	1	1	1	1
1294	2	2	2	1	2	1	1	2	1	1	0	0	1	2	1	1	1	2	0	4	0	2	1	0	1	1	1	1	1	1	1	2	1	1	4	4	4	4	4	4	4	4	4	4	0	0	0	1	1
1577	1	2	1	3	2	1	2	2	1	1	1	0	1	2	1	1	1	1	1	5	1	1	1	0	1	1	1	1	1	1	1	1	1	1	4	4	3	4	4	4	4	4	4	4	0	1	1	1	0
1663	2	4	2	3	1	1	1	4	1	0	1	0	2	2	1	1	1	1	1	6	0	1	1	0	1	1	1	1	1	1	1	1	1	1	4	3	4	4	4	4	4	4	4	4	0	1	0	1	1
1712	5	3	1	3	1	1	1	3	1	1	1	0	2	2	1	2	1	1	1	2	1	2	1	0	1	1	1	1	1	1	1	1	1	1	4	4	4	4	4	4	3	4	4	4	0	0	1	1	1
1798	1	4	1	3	2	1	1	2	1	1	0	0	2	2	1	2	1	1	1	4	0	1	1	0	1	1	1	1	1	1	1	1	1	1	4	4	3	4	4	4	4	4	4	4	0	1	0	0	1
72	4	4	2	1	2	1	1	1	1	0	0	1	2	2	1	1	1	1	1	5	0	2	1	1	1	1	1	1	1	1	1	1	1	1	4	4	4	4	4	4	4	4	4	4	0	0	1	1	1
185	4	2	2	1	2	1	1	2	1	0	1	0	2	2	1	1	1	1	1	2	0	1	1	0	1	1	1	1	1	1	1	1	1	1	4	4	4	4	4	4	4	4	4	4	0	0	1	0	1
261	12	2	1	3	2	1	1	2	1	0	1	0	1	2	1	1	1	1	1	7	1	1	1	0	1	1	1	1	1	1	1	1	1	1	4	4	4	4	4	4	4	4	4	4	0	1	1	1	1
285	12	1	2	3	2	1	1	4	2	1	1	0	2	2	2	1	1	1	0	3	0	1	1	0	1	1	1	1	1	1	1	1	1	1	4	4	4	4	4	4	4	4	4	4	0	0	0	1	1
317	10	1	2	2	1	1	1	2	1	0	0	0	2	2	1	2	1	1	1	2	0	2	1	0	1	1	1	1	1	1	1	1	1	1	4	4	4	4	4	4	4	4	4	4	0	1	1	1	1
347	3	1	2	1	1	1	1	4	1	0	0	0	2	2	1	2	1	1	1	3	0	2	1	0	1	1	1	1	1	1	1	1	1	1	4	4	4	4	4	4	4	4	4	4	0	0	1	1	1
386	11	2	2	1	2	1	1	4	1	0	0	0	1	2	1	1	2	1	1	1	1	1	1	0	1	1	1	1	1	1	1	1	1	1	4	4	4	4	4	4	4	4	4	4	0	0	1	1	1
404	3	1	2	2	2	1	1	1	1	0	0	0	1	2	1	1	1	1	1	2	0	2	1	0	1	1	1	1	1	1	1	1	1	1	4	4	4	4	4	4	4	4	4	4	0	0	0	0	1
413	3	1	1	1	2	1	1	4	2	1	1	0	2	2	1	1	1	2	0	1	0	2	0	0	1	1	1	1	1	1	1	1	1	1	4	4	4	4	4	4	4	4	4	4	0	1	1	1	0
429	3	3	1	3	2	1	1	2	1	0	0	0	2	2	1	1	1	1	0	3	0	1	1	0	1	1	1	1	1	1	1	1	1	1	4	4	4	4	4	4	4	4	4	4	0	0	1	1	0
459	12	3	2	1	1	1	1	4	1	0	0	0	2	2	2	1	1	1	1	4	0	1	1	0	1	1	1	1	1	1	1	1	1	1	4	4	4	4	4	4	4	4	4	4	0	1	1	1	1
469	3	1	1	1	1	1	1	3	1	0	0	0	1	2	1	2	2	1	0	2	0	1	0	0	1	1	1	1	1	1	1	1	1	1	4	4	4	4	4	4	4	4	4	4	0	1	0	0	0
503	11	2	2	1	1	1	1	4	1	1	0	0	1	2	1	1	1	1	1	6	1	2	1	0	1	1	1	1	1	1	1	1	1	1	4	4	4	4	4	4	4	4	4	4	0	1	1	1	1
533	8	4	2	2	2	1	1	3	1	0	0	0	1	2	1	1	1	2	1	4	0	1	1	0	1	1	1	1	1	1	1	1	1	1	4	4	4	4	4	4	4	4	4	4	0	0	1	0	1
535	7	3	2	3	2	1	1	3	1	0	0	0	2	2	1	2	1	1	1	6	0	1	1	0	1	1	1	1	1	1	1	1	1	1	4	4	4	4	4	4	4	4	4	4	0	1	1	1	1
582	8	4	1	3	2	1	1	3	1	0	1	0	1	2	1	1	1	1	1	3	0	1	1	0	1	1	1	1	1	1	1	1	1	1	4	4	4	4	4	4	4	4	4	4	0	1	1	0	1
690	11	2	2	3	2	1	1	4	1	0	0	0	2	2	1	1	1	1	1	8	1	1	0	0	1	1	1	1	1	1	1	1	1	1	4	4	4	4	4	4	4	4	4	4	0	1	1	1	1
735	9	4	2	3	2	1	2	2	1	0	0	0	2	2	1	1	1	2	1	3	0	1	1	0	1	1	1	1	1	1	1	1	1	1	4	4	4	4	4	4	4	4	4	4	0	0	1	1	1
779	9	1	2	2	1	1	1	2	1	0	0	0	2	1	1	2	1	1	0	4	1	1	1	0	1	1	1	1	1	1	1	1	1	1	4	4	4	4	4	4	4	4	4	4	0	1	0	1	1
816	6	2	2	3	2	1	1	1	1	0	0	0	1	2	1	1	1	1	1	3	0	1	1	0	1	1	1	1	1	1	1	1	1	1	4	4	4	4	4	4	4	4	4	4	0	0	0	1	1
820	7	2	2	3	2	1	1	2	1	0	0	0	2	2	1	1	1	1	1	3	0	2	1	0	1	1	1	1	1	1	1	1	1	1	4	4	4	4	4	4	4	4	4	4	0	0	0	1	1
831	9	2	1	1	2	1	2	4	1	0	0	0	2	2	1	1	1	1	0	2	0	2	1	0	1	1	1	1	1	1	1	1	1	1	4	4	4	4	4	4	4	4	4	4	0	0	0	1	1
848	9	2	2	2	1	1	1	2	1	0	1	0	1	2	1	1	1	1	0	4	1	1	1	0	1	1	1	1	1	1	1	1	1	1	4	4	4	4	4	4	4	4	4	4	0	0	0	0	1
870	7	4	1	2	2	1	1	2	1	0	0	0	1	2	1	1	1	1	1	8	1	2	0	0	1	1	1	1	1	1	1	1	1	1	4	4	4	4	4	4	4	4	4	4	0	0	1	1	0
911	7	1	1	2	2	1	1	3	1	1	1	0	1	2	1	1	1	1	0	3	0	1	1	0	1	1	1	1	1	1	1	1	1	1	4	4	4	4	4	4	4	4	4	4	0	0	1	1	1
927	2	3	2	1	2	1	1	2	1	1	0	0	1	2	1	1	1	1	1	5	0	1	1	0	1	1	1	1	1	1	1	1	1	1	4	4	4	4	4	4	4	4	4	4	0	0	1	1	1
956	2	3	2	3	2	2	1	1	1	0	0	0	2	2	1	1	1	1	1	4	1	2	1	0	1	1	1	1	1	1	1	1	1	1	4	4	4	4	4	4	4	4	4	4	0	0	1	1	1
1040	2	3	2	3	2	1	1	3	1	0	0	0	1	2	1	1	1	1	1	6	1	2	1	0	1	1	1	1	1	1	1	1	1	1	4	4	4	4	4	4	4	4	4	4	0	0	1	1	1
1222	2	2	2	2	1	1	1	2	1	0	0	0	2	2	1	1	2	2	0	4	1	1	0	0	1	1	1	1	1	1	1	1	1	1	4	4	4	4	4	4	4	4	4	4	0	0	1	1	1
1237	2	2	2	3	2	1	1	2	1	0	0	0	1	2	1	1	1	1	1	4	0	1	1	0	1	1	1	1	1	1	1	1	1	1	4	4	4	4	4	4	4	4	4	4	0	0	1	1	1
1238	2	2	2	1	2	1	2	2	1	1	1	0	1	2	1	1	1	1	0	3	0	2	0	0	1	1	1	1	1	1	1	1	1	1	4	4	4	4	4	4	4	4	4	4	0	0	0	1	1
1259	2	2	2	2	2	1	1	1	1	0	0	0	1	1	1	1	1	1	0	4	1	2	1	0	1	1	1	1	1	1	1	1	1	1	4	4	4	4	4	4	4	4	4	4	0	1	1	1	1
1347	5	2	2	1	2	1	2	3	1	1	1	0	1	2	1	1	1	1	1	7	1	1	0	0	1	1	1	1	1	1	1	1	1	1	4	4	4	4	4	4	4	4	4	4	0	1	1	1	1
1393	5	2	1	2	1	1	1	4	1	1	0	0	2	1	1	2	1	1	1	4	0	1	1	0	1	1	1	1	1	1	1	1	1	1	4	4	4	4	4	4	4	4	4	4	0	1	0	1	1
1460	6	4	1	1	1	1	1	2	1	0	1	0	1	2	1	1	2	2	1	6	0	1	1	0	1	1	1	1	1	1	1	1	1	1	4	4	4	4	4	4	4	4	4	4	0	0	1	1	1
1464	1	4	2	1	2	1	1	1	2	0	0	0	1	2	1	1	1	2	1	7	0	1	1	0	1	1	1	1	1	1	1	1	1	1	4	4	4	4	4	4	4	4	4	4	0	0	1	1	1
1605	2	4	1	3	2	1	1	4	1	1	0	0	1	1	1	1	1	1	1	3	0	2	1	0	1	1	1	1	1	1	1	1	1	1	4	4	4	4	4	4	4	4	4	4	0	1	1	1	0
1700	5	1	1	1	2	1	1	2	1	0	0	0	1	1	1	1	1	1	1	5	0	1	1	0	1	1	1	1	1	1	1	1	1	1	4	4	4	4	4	4	4	4	4	4	0	1	1	0	1
1736	12	3	1	3	2	1	1	1	1	0	0	1	1	2	1	1	2	1	1	6	0	1	1	1	1	1	1	1	1	1	1	1	1	1	4	4	4	4	4	4	4	4	4	4	0	0	0	1	1
1815	5	4	2	1	1	1	1	3	1	1	1	0	2	1	1	1	1	1	0	4	0	1	1	0	1	1	1	1	1	1	1	1	1	1	4	4	4	4	4	4	4	4	4	4	0	0	0	1	1
